# Supplementary material for: Food Allocation under Asynchronous Hatching Conditions of Great Tits (Parus major)
Source: Animals (Basel). 2023 Apr 23;13(9):1443. doi: 10.3390/ani13091443 (PMC10177057; doi:10.3390/ani13091443)
Supplement: Supplementary file 1 [file animals-13-01443-s001.zip]

Archive with 1 entries (1 files):
- animals-2295110-supplementary.xlsx
