# Supplementary material for: Food Allocation under Asynchronous Hatching Conditions of Great Tits (Parus major)
Source: Animals (Basel). 2023 Apr 23;13(9):1443. doi: 10.3390/ani13091443 (PMC10177057; doi:10.3390/ani13091443)
Supplement: Supplementary file 1 [file animals-13-01443-s001.zip › animals-2295110-supplementary.xlsx]

## Sheet: Table 1.
Nests that hatched over two days	Number of First Hatched Nestlings	Number of Second Hatched Nestlings	Clutch Size		Nests that hatched over three days	Number of First Hatched Nestlings	Number of Second Hatched Nestlings	Number of Third Hatched Nestlings	Clutch Size		Nests that hatched over two days	Number of Feedings per Nestling 09:00~12:00 a.m.		Nests that hatched over two days	Number of Feedings per Nestling Day 1~6		Nests that hatched over three days	Number of Feedings per Nestling 09:00~12:00 a.m.		Nests that hatched over three days	Number of Feedings per Nestling Day 1~6
	6	2	8		3	2	2	1	5			23			205			6			65
	6	1	7		4	5	2	1	8			31			117			16			127
	2	5	7		5	1	5	1	7			25			72			12			131
	1	7	8		7	3	3	1	7			25			58			15			167
	5	3	8		8	4	3	1	8			50			126			8			116
	5	4	9		9	7	1	1	9			51			98			8			160
	7	1	8		11	2	6	1	9			11			182			23			144
	6	2	8		12	3	5	1	9			18			128			11			143
					13	6	1	2	9			16						17			154
					18	5	2	2	9			18						25			176
												28						31
												26						20
												5						17
												9						17
												15						28
												14						29
												10						24
												19						16
												9						27
												21						25
												4						24
												11						27
												9						29
												4						35
												18						20
												15						23
												17						20
												21						17
												26						13
												29						23
												9						9
												12						19
												16						24
												20						35
												20						20
												21						53
												9						13
												19						18
												25						14
												29						29
												47						39
												53						31
												11						20
												18						22
												12						26
												25						27
												28						31
												34						17
																		21
																		31
																		24
																		22
																		25
																		31
																		14
																		18
																		27
																		23
																		39
																		55
																		14
																		18
																		27
																		23
																		39
																		55

## Sheet: Table 2.
date	nestling age	hatching order	beak-open order	nestling location	the average number of feedings per nestling
2020-05-07	2	1	1	1	0.166667
2020-05-07	2	1	0	1	0.666667
2020-05-07	2	1	1	2	0.666667
2020-05-07	2	1	0	2	0.666667
2020-05-07	2	1	1	3	0.5
2020-05-07	2	1	0	3	0.666667
2020-05-07	1	2	1	1	0
2020-05-07	1	2	0	1	1
2020-05-07	1	2	1	2	0
2020-05-07	1	2	0	2	0
2020-05-07	1	2	1	3	0.5
2020-05-07	1	2	0	3	0
2020-05-08	3	1	1	1	1.16667
2020-05-08	3	1	0	1	0.5
2020-05-08	3	1	1	2	0.666667
2020-05-08	3	1	0	2	0.333333
2020-05-08	3	1	1	3	1
2020-05-08	3	1	0	3	0.333333
2020-05-08	2	2	1	1	2
2020-05-08	2	2	0	1	0.5
2020-05-08	2	2	1	2	0
2020-05-08	2	2	0	2	1
2020-05-08	2	2	1	3	0
2020-05-08	2	2	0	3	0
2020-05-09	4	1	1	1	0.5
2020-05-09	4	1	0	1	0
2020-05-09	4	1	1	2	1.5
2020-05-09	4	1	0	2	0.333333
2020-05-09	4	1	1	3	0.833333
2020-05-09	4	1	0	3	0.5
2020-05-09	3	2	1	1	1
2020-05-09	3	2	0	1	0
2020-05-09	3	2	1	2	0.5
2020-05-09	3	2	0	2	0
2020-05-09	3	2	1	3	0
2020-05-09	3	2	0	3	0
2020-05-10	5	1	1	1	0.833333
2020-05-10	5	1	0	1	0.166667
2020-05-10	5	1	1	2	1.16667
2020-05-10	5	1	0	2	0.666667
2020-05-10	5	1	1	3	1.16667
2020-05-10	5	1	0	3	0.166667
2020-05-10	4	2	1	1	0
2020-05-10	4	2	0	1	0
2020-05-10	4	2	1	2	0
2020-05-10	4	2	0	2	0
2020-05-10	4	2	1	3	0
2020-05-10	4	2	0	3	0
2020-05-11	6	1	1	1	1.16667
2020-05-11	6	1	0	1	0.833333
2020-05-11	6	1	1	2	2.66667
2020-05-11	6	1	0	2	0.333333
2020-05-11	6	1	1	3	1.83333
2020-05-11	6	1	0	3	0.166667
2020-05-11	5	2	1	1	1
2020-05-11	5	2	0	1	0.5
2020-05-11	5	2	1	2	0
2020-05-11	5	2	0	2	0
2020-05-11	5	2	1	3	2.5
2020-05-11	5	2	0	3	0
2020-05-12	7	1	1	1	1.5
2020-05-12	7	1	0	1	0
2020-05-12	7	1	1	2	4
2020-05-12	7	1	0	2	1
2020-05-12	7	1	1	3	1.16667
2020-05-12	7	1	0	3	0.333333
2020-05-12	6	2	1	1	1
2020-05-12	6	2	0	1	0
2020-05-12	6	2	1	2	0.5
2020-05-12	6	2	0	2	0
2020-05-12	6	2	1	3	0
2020-05-12	6	2	0	3	0
2020-05-13	2	1	1	1	0.166667
2020-05-13	2	1	0	1	0.666667
2020-05-13	2	1	1	2	0.166667
2020-05-13	2	1	0	2	0.166667
2020-05-13	2	1	1	3	0.5
2020-05-13	2	1	0	3	0
2020-05-13	1	2	1	1	0
2020-05-13	1	2	0	1	0
2020-05-13	1	2	1	2	1
2020-05-13	1	2	0	2	0
2020-05-13	1	2	1	3	0
2020-05-13	1	2	0	3	0
2020-05-14	3	1	1	1	1
2020-05-14	3	1	0	1	0
2020-05-14	3	1	1	2	0.666667
2020-05-14	3	1	0	2	0.5
2020-05-14	3	1	1	3	0.5
2020-05-14	3	1	0	3	0.166667
2020-05-14	2	2	1	1	0
2020-05-14	2	2	0	1	0
2020-05-14	2	2	1	2	1
2020-05-14	2	2	0	2	0
2020-05-14	2	2	1	3	0
2020-05-14	2	2	0	3	0
2020-05-15	4	1	1	1	0.5
2020-05-15	4	1	0	1	0
2020-05-15	4	1	1	2	1.16667
2020-05-15	4	1	0	2	0.333333
2020-05-15	4	1	1	3	0.5
2020-05-15	4	1	0	3	0
2020-05-15	3	2	1	1	0
2020-05-15	3	2	0	1	0
2020-05-15	3	2	1	2	1
2020-05-15	3	2	0	2	0
2020-05-15	3	2	1	3	0
2020-05-15	3	2	0	3	0
2020-05-16	5	1	1	1	0.5
2020-05-16	5	1	0	1	0
2020-05-16	5	1	1	2	1.16667
2020-05-16	5	1	0	2	0
2020-05-16	5	1	1	3	0.666667
2020-05-16	5	1	0	3	0.333333
2020-05-16	4	2	1	1	0
2020-05-16	4	2	0	1	0
2020-05-16	4	2	1	2	2
2020-05-16	4	2	0	2	0
2020-05-16	4	2	1	3	0
2020-05-16	4	2	0	3	0
2020-05-17	6	1	1	1	1
2020-05-17	6	1	0	1	0.333333
2020-05-17	6	1	1	2	1.5
2020-05-17	6	1	0	2	0.333333
2020-05-17	6	1	1	3	0.833333
2020-05-17	6	1	0	3	0.166667
2020-05-17	5	2	1	1	1
2020-05-17	5	2	0	1	0
2020-05-17	5	2	1	2	1
2020-05-17	5	2	0	2	0
2020-05-17	5	2	1	3	1
2020-05-17	5	2	0	3	0
2020-05-18	7	1	1	1	0.666667
2020-05-18	7	1	0	1	0.166667
2020-05-18	7	1	1	2	1.16667
2020-05-18	7	1	0	2	0.166667
2020-05-18	7	1	1	3	1.33333
2020-05-18	7	1	0	3	0.166667
2020-05-18	6	2	1	1	0
2020-05-18	6	2	0	1	0
2020-05-18	6	2	1	2	2
2020-05-18	6	2	0	2	0
2020-05-18	6	2	1	3	2
2020-05-18	6	2	0	3	0
2020-06-26	2	1	1	1	0.5
2020-06-26	2	1	0	1	0
2020-06-26	2	1	1	2	0
2020-06-26	2	1	0	2	0
2020-06-26	2	1	1	3	0
2020-06-26	2	1	0	3	0
2020-06-26	1	2	1	1	0
2020-06-26	1	2	0	1	0
2020-06-26	1	2	1	2	0.2
2020-06-26	1	2	0	2	0.2
2020-06-26	1	2	1	3	0.4
2020-06-26	1	2	0	3	0
2020-06-27	3	1	1	1	1
2020-06-27	3	1	0	1	0
2020-06-27	3	1	1	2	0
2020-06-27	3	1	0	2	0.5
2020-06-27	3	1	1	3	0.5
2020-06-27	3	1	0	3	0
2020-06-27	2	2	1	1	0.4
2020-06-27	2	2	0	1	0
2020-06-27	2	2	1	2	0
2020-06-27	2	2	0	2	0
2020-06-27	2	2	1	3	0.2
2020-06-27	2	2	0	3	0.4
2020-06-28	4	1	1	1	1
2020-06-28	4	1	0	1	0
2020-06-28	4	1	1	2	0
2020-06-28	4	1	0	2	0
2020-06-28	4	1	1	3	0.5
2020-06-28	4	1	0	3	0
2020-06-28	3	2	1	1	0.6
2020-06-28	3	2	0	1	0
2020-06-28	3	2	1	2	1.2
2020-06-28	3	2	0	2	0.4
2020-06-28	3	2	1	3	0.2
2020-06-28	3	2	0	3	0
2020-06-29	5	1	1	1	0
2020-06-29	5	1	0	1	0
2020-06-29	5	1	1	2	0
2020-06-29	5	1	0	2	0
2020-06-29	5	1	1	3	0
2020-06-29	5	1	0	3	0
2020-06-29	4	2	1	1	0.8
2020-06-29	4	2	0	1	0.2
2020-06-29	4	2	1	2	0.8
2020-06-29	4	2	0	2	0
2020-06-29	4	2	1	3	0.8
2020-06-29	4	2	0	3	0.2
2020-06-30	6	1	1	1	0.5
2020-06-30	6	1	0	1	0
2020-06-30	6	1	1	2	0
2020-06-30	6	1	0	2	0
2020-06-30	6	1	1	3	0.5
2020-06-30	6	1	0	3	0
2020-06-30	5	2	1	1	0.2
2020-06-30	5	2	0	1	0
2020-06-30	5	2	1	2	1
2020-06-30	5	2	0	2	0
2020-06-30	5	2	1	3	0.4
2020-06-30	5	2	0	3	0
2020-07-01	7	1	1	1	1
2020-07-01	7	1	0	1	0.5
2020-07-01	7	1	1	2	0
2020-07-01	7	1	0	2	0
2020-07-01	7	1	1	3	0
2020-07-01	7	1	0	3	0
2020-07-01	6	2	1	1	1.2
2020-07-01	6	2	0	1	0
2020-07-01	6	2	1	2	1.6
2020-07-01	6	2	0	2	0
2020-07-01	6	2	1	3	0.4
2020-07-01	6	2	0	3	0
2021-05-05	2	1	1	1	0
2021-05-05	2	1	0	1	0
2021-05-05	2	1	1	2	1
2021-05-05	2	1	0	2	0
2021-05-05	2	1	1	3	0
2021-05-05	2	1	0	3	0
2021-05-05	1	2	1	1	1
2021-05-05	1	2	0	1	0
2021-05-05	1	2	1	2	0.142857
2021-05-05	1	2	0	2	0
2021-05-05	1	2	1	3	0
2021-05-05	1	2	0	3	0
2021-05-06	3	1	1	1	1
2021-05-06	3	1	0	1	0
2021-05-06	3	1	1	2	0
2021-05-06	3	1	0	2	0
2021-05-06	3	1	1	3	0
2021-05-06	3	1	0	3	0
2021-05-06	2	2	1	1	0.857143
2021-05-06	2	2	0	1	0.142857
2021-05-06	2	2	1	2	0.857143
2021-05-06	2	2	0	2	0
2021-05-06	2	2	1	3	0.857143
2021-05-06	2	2	0	3	0.142857
2021-05-07	4	1	1	1	0
2021-05-07	4	1	0	1	0
2021-05-07	4	1	1	2	0
2021-05-07	4	1	0	2	0
2021-05-07	4	1	1	3	0
2021-05-07	4	1	0	3	0
2021-05-07	3	2	1	1	0.285714
2021-05-07	3	2	0	1	0
2021-05-07	3	2	1	2	0.142857
2021-05-07	3	2	0	2	0
2021-05-07	3	2	1	3	0
2021-05-07	3	2	0	3	0.142857
2021-05-08	5	1	1	1	0
2021-05-08	5	1	0	1	0
2021-05-08	5	1	1	2	3
2021-05-08	5	1	0	2	0
2021-05-08	5	1	1	3	0
2021-05-08	5	1	0	3	0
2021-05-08	4	2	1	1	0.833333
2021-05-08	4	2	0	1	0
2021-05-08	4	2	1	2	0.166667
2021-05-08	4	2	0	2	0
2021-05-08	4	2	1	3	0.333333
2021-05-08	4	2	0	3	0
2021-05-09	6	1	1	1	0
2021-05-09	6	1	0	1	0
2021-05-09	6	1	1	2	0
2021-05-09	6	1	0	2	0
2021-05-09	6	1	1	3	1
2021-05-09	6	1	0	3	0
2021-05-09	5	2	1	1	0.5
2021-05-09	5	2	0	1	0
2021-05-09	5	2	1	2	1
2021-05-09	5	2	0	2	0
2021-05-09	5	2	1	3	0.5
2021-05-09	5	2	0	3	0
2021-05-10	7	1	1	1	0
2021-05-10	7	1	0	1	0
2021-05-10	7	1	1	2	1
2021-05-10	7	1	0	2	0
2021-05-10	7	1	1	3	0
2021-05-10	7	1	0	3	0
2021-05-10	6	2	1	1	0
2021-05-10	6	2	0	1	0
2021-05-10	6	2	1	2	0.666667
2021-05-10	6	2	0	2	0
2021-05-10	6	2	1	3	0.333333
2021-05-10	6	2	0	3	0
2021-06-23	2	1	1	1	0.8
2021-06-23	2	1	0	1	0.2
2021-06-23	2	1	1	2	0.2
2021-06-23	2	1	0	2	0.2
2021-06-23	2	1	1	3	1
2021-06-23	2	1	0	3	0.2
2021-06-23	1	2	1	1	0.666667
2021-06-23	1	2	0	1	0
2021-06-23	1	2	1	2	0.666667
2021-06-23	1	2	0	2	0
2021-06-23	1	2	1	3	0.333333
2021-06-23	1	2	0	3	0
2021-06-24	3	1	1	1	0.8
2021-06-24	3	1	0	1	0
2021-06-24	3	1	1	2	1.2
2021-06-24	3	1	0	2	0
2021-06-24	3	1	1	3	0
2021-06-24	3	1	0	3	0
2021-06-24	2	2	1	1	0.333333
2021-06-24	2	2	0	1	0
2021-06-24	2	2	1	2	1
2021-06-24	2	2	0	2	0
2021-06-24	2	2	1	3	0.333333
2021-06-24	2	2	0	3	0
2021-06-25	4	1	1	1	0.6
2021-06-25	4	1	0	1	0
2021-06-25	4	1	1	2	1.2
2021-06-25	4	1	0	2	0
2021-06-25	4	1	1	3	0.6
2021-06-25	4	1	0	3	0
2021-06-25	3	2	1	1	0.333333
2021-06-25	3	2	0	1	0
2021-06-25	3	2	1	2	0.666667
2021-06-25	3	2	0	2	0
2021-06-25	3	2	1	3	0.666667
2021-06-25	3	2	0	3	0
2021-06-26	5	1	1	1	1.6
2021-06-26	5	1	0	1	0
2021-06-26	5	1	1	2	0.8
2021-06-26	5	1	0	2	0
2021-06-26	5	1	1	3	0.6
2021-06-26	5	1	0	3	0
2021-06-26	4	2	1	1	0
2021-06-26	4	2	0	1	0
2021-06-26	4	2	1	2	1.66667
2021-06-26	4	2	0	2	0
2021-06-26	4	2	1	3	0.333333
2021-06-26	4	2	0	3	0
2021-06-27	6	1	1	1	1.8
2021-06-27	6	1	0	1	0
2021-06-27	6	1	1	2	1.4
2021-06-27	6	1	0	2	0
2021-06-27	6	1	1	3	0.6
2021-06-27	6	1	0	3	0
2021-06-27	5	2	1	1	1
2021-06-27	5	2	0	1	0
2021-06-27	5	2	1	2	0.666667
2021-06-27	5	2	0	2	0
2021-06-27	5	2	1	3	0.666667
2021-06-27	5	2	0	3	0
2021-06-28	7	1	1	1	1
2021-06-28	7	1	0	1	0.2
2021-06-28	7	1	1	2	1.8
2021-06-28	7	1	0	2	0
2021-06-28	7	1	1	3	0.4
2021-06-28	7	1	0	3	0
2021-06-28	6	2	1	1	1.33333
2021-06-28	6	2	0	1	0
2021-06-28	6	2	1	2	2
2021-06-28	6	2	0	2	0
2021-06-28	6	2	1	3	0.666667
2021-06-28	6	2	0	3	0
2022-05-04	2	1	1	1	0
2022-05-04	2	1	0	1	0
2022-05-04	2	1	1	2	0
2022-05-04	2	1	0	2	0
2022-05-04	2	1	1	3	0
2022-05-04	2	1	0	3	0
2022-05-04	1	2	1	1	0
2022-05-04	1	2	0	1	0
2022-05-04	1	2	1	2	0
2022-05-04	1	2	0	2	0
2022-05-04	1	2	1	3	0
2022-05-04	1	2	0	3	0
2022-05-05	3	1	1	1	0
2022-05-05	3	1	0	1	0
2022-05-05	3	1	1	2	0
2022-05-05	3	1	0	2	0
2022-05-05	3	1	1	3	0
2022-05-05	3	1	0	3	0
2022-05-05	2	2	1	1	0
2022-05-05	2	2	0	1	0
2022-05-05	2	2	1	2	0
2022-05-05	2	2	0	2	0
2022-05-05	2	2	1	3	0
2022-05-05	2	2	0	3	0
2022-05-06	4	1	1	1	0
2022-05-06	4	1	0	1	0
2022-05-06	4	1	1	2	0
2022-05-06	4	1	0	2	0
2022-05-06	4	1	1	3	0
2022-05-06	4	1	0	3	0
2022-05-06	3	2	1	1	0
2022-05-06	3	2	0	1	0
2022-05-06	3	2	1	2	0
2022-05-06	3	2	0	2	0
2022-05-06	3	2	1	3	0
2022-05-06	3	2	0	3	0
2022-05-07	5	1	1	1	0
2022-05-07	5	1	0	1	0
2022-05-07	5	1	1	2	0
2022-05-07	5	1	0	2	0
2022-05-07	5	1	1	3	0
2022-05-07	5	1	0	3	0
2022-05-07	4	2	1	1	0
2022-05-07	4	2	0	1	0
2022-05-07	4	2	1	2	0
2022-05-07	4	2	0	2	0
2022-05-07	4	2	1	3	0
2022-05-07	4	2	0	3	0
2022-05-08	6	1	1	1	0
2022-05-08	6	1	0	1	0
2022-05-08	6	1	1	2	0
2022-05-08	6	1	0	2	0
2022-05-08	6	1	1	3	0
2022-05-08	6	1	0	3	0
2022-05-08	5	2	1	1	0
2022-05-08	5	2	0	1	0
2022-05-08	5	2	1	2	0
2022-05-08	5	2	0	2	0
2022-05-08	5	2	1	3	0
2022-05-08	5	2	0	3	0
2022-05-09	7	1	1	1	0
2022-05-09	7	1	0	1	0
2022-05-09	7	1	1	2	0
2022-05-09	7	1	0	2	0
2022-05-09	7	1	1	3	0
2022-05-09	7	1	0	3	0
2022-05-09	6	2	1	1	0
2022-05-09	6	2	0	1	0
2022-05-09	6	2	1	2	0
2022-05-09	6	2	0	2	0
2022-05-09	6	2	1	3	0
2022-05-09	6	2	0	3	0
2022-05-07	2	1	1	1	0
2022-05-07	2	1	0	1	0
2022-05-07	2	1	1	2	0
2022-05-07	2	1	0	2	0
2022-05-07	2	1	1	3	0
2022-05-07	2	1	0	3	0
2022-05-07	1	2	1	1	0
2022-05-07	1	2	0	1	0
2022-05-07	1	2	1	2	1
2022-05-07	1	2	0	2	0
2022-05-07	1	2	1	3	0
2022-05-07	1	2	0	3	0
2022-05-08	3	1	1	1	0
2022-05-08	3	1	0	1	0
2022-05-08	3	1	1	2	0
2022-05-08	3	1	0	2	0
2022-05-08	3	1	1	3	0
2022-05-08	3	1	0	3	0
2022-05-08	2	2	1	1	2
2022-05-08	2	2	0	1	0
2022-05-08	2	2	1	2	1
2022-05-08	2	2	0	2	0
2022-05-08	2	2	1	3	0
2022-05-08	2	2	0	3	0
2022-05-09	4	1	1	1	0
2022-05-09	4	1	0	1	0
2022-05-09	4	1	1	2	0
2022-05-09	4	1	0	2	0
2022-05-09	4	1	1	3	0
2022-05-09	4	1	0	3	0
2022-05-09	3	2	1	1	1
2022-05-09	3	2	0	1	0
2022-05-09	3	2	1	2	2
2022-05-09	3	2	0	2	0
2022-05-09	3	2	1	3	1
2022-05-09	3	2	0	3	0
2022-05-10	5	1	1	1	0
2022-05-10	5	1	0	1	0
2022-05-10	5	1	1	2	0
2022-05-10	5	1	0	2	0
2022-05-10	5	1	1	3	0
2022-05-10	5	1	0	3	0
2022-05-10	4	2	1	1	2
2022-05-10	4	2	0	1	0
2022-05-10	4	2	1	2	1
2022-05-10	4	2	0	2	0
2022-05-10	4	2	1	3	1
2022-05-10	4	2	0	3	0
2022-05-11	6	1	1	1	0
2022-05-11	6	1	0	1	0
2022-05-11	6	1	1	2	0
2022-05-11	6	1	0	2	0
2022-05-11	6	1	1	3	0
2022-05-11	6	1	0	3	0
2022-05-11	5	2	1	1	4
2022-05-11	5	2	0	1	0
2022-05-11	5	2	1	2	2
2022-05-11	5	2	0	2	0
2022-05-11	5	2	1	3	3
2022-05-11	5	2	0	3	0
2022-05-12	7	1	1	1	0
2022-05-12	7	1	0	1	0
2022-05-12	7	1	1	2	0
2022-05-12	7	1	0	2	0
2022-05-12	7	1	1	3	0
2022-05-12	7	1	0	3	0
2022-05-12	6	2	1	1	2
2022-05-12	6	2	0	1	0
2022-05-12	6	2	1	2	3
2022-05-12	6	2	0	2	0
2022-05-12	6	2	1	3	3
2022-05-12	6	2	0	3	0
2022-05-12	2	1	1	1	0
2022-05-12	2	1	0	1	0
2022-05-12	2	1	1	2	0
2022-05-12	2	1	0	2	0
2022-05-12	2	1	1	3	0
2022-05-12	2	1	0	3	0
2022-05-12	1	2	1	1	0
2022-05-12	1	2	0	1	0
2022-05-12	1	2	1	2	0
2022-05-12	1	2	0	2	0
2022-05-12	1	2	1	3	0
2022-05-12	1	2	0	3	0
2022-05-13	3	1	1	1	0
2022-05-13	3	1	0	1	0
2022-05-13	3	1	1	2	0
2022-05-13	3	1	0	2	0
2022-05-13	3	1	1	3	0
2022-05-13	3	1	0	3	0
2022-05-13	2	2	1	1	0
2022-05-13	2	2	0	1	0
2022-05-13	2	2	1	2	0
2022-05-13	2	2	0	2	0
2022-05-13	2	2	1	3	0
2022-05-13	2	2	0	3	0
2022-05-14	4	1	1	1	0
2022-05-14	4	1	0	1	0
2022-05-14	4	1	1	2	0
2022-05-14	4	1	0	2	0
2022-05-14	4	1	1	3	0
2022-05-14	4	1	0	3	0
2022-05-14	3	2	1	1	0
2022-05-14	3	2	0	1	0
2022-05-14	3	2	1	2	0
2022-05-14	3	2	0	2	0
2022-05-14	3	2	1	3	0
2022-05-14	3	2	0	3	0
2022-05-15	5	1	1	1	0
2022-05-15	5	1	0	1	0
2022-05-15	5	1	1	2	0
2022-05-15	5	1	0	2	0
2022-05-15	5	1	1	3	0
2022-05-15	5	1	0	3	0
2022-05-15	4	2	1	1	0
2022-05-15	4	2	0	1	0
2022-05-15	4	2	1	2	0
2022-05-15	4	2	0	2	0
2022-05-15	4	2	1	3	0
2022-05-15	4	2	0	3	0
2022-05-16	6	1	1	1	0
2022-05-16	6	1	0	1	0
2022-05-16	6	1	1	2	0
2022-05-16	6	1	0	2	0
2022-05-16	6	1	1	3	0
2022-05-16	6	1	0	3	0
2022-05-16	5	2	1	1	0
2022-05-16	5	2	0	1	0
2022-05-16	5	2	1	2	0
2022-05-16	5	2	0	2	0
2022-05-16	5	2	1	3	0
2022-05-16	5	2	0	3	0
2022-05-17	7	1	1	1	0
2022-05-17	7	1	0	1	0
2022-05-17	7	1	1	2	0
2022-05-17	7	1	0	2	0
2022-05-17	7	1	1	3	0
2022-05-17	7	1	0	3	0
2022-05-17	6	2	1	1	0
2022-05-17	6	2	0	1	0
2022-05-17	6	2	1	2	0
2022-05-17	6	2	0	2	0
2022-05-17	6	2	1	3	0
2022-05-17	6	2	0	3	0

## Sheet: Table 3.
date	nestling age	hatching order	beak-open order	nestling location	the average number of feedings per nestling
2020-05-23	3	1	1	1	0.5
2020-05-23	3	1	0	1	0
2020-05-23	3	1	1	2	0
2020-05-23	3	1	0	2	1
2020-05-23	3	1	1	3	0
2020-05-23	3	1	0	3	1
2020-05-23	2	2	1	1	0
2020-05-23	2	2	0	1	0
2020-05-23	2	2	1	2	0
2020-05-23	2	2	0	2	0
2020-05-23	2	2	1	3	0.5
2020-05-23	2	2	0	3	0
2020-05-23	1	3	1	1	0
2020-05-23	1	3	0	1	0
2020-05-23	1	3	1	2	0
2020-05-23	1	3	0	2	0
2020-05-23	1	3	1	3	0
2020-05-23	1	3	0	3	0
2020-05-24	4	1	1	1	0.5
2020-05-24	4	1	0	1	0
2020-05-24	4	1	1	2	0.5
2020-05-24	4	1	0	2	1
2020-05-24	4	1	1	3	1.5
2020-05-24	4	1	0	3	0.5
2020-05-24	3	2	1	1	0
2020-05-24	3	2	0	1	0
2020-05-24	3	2	1	2	1.5
2020-05-24	3	2	0	2	0
2020-05-24	3	2	1	3	1.5
2020-05-24	3	2	0	3	0.5
2020-05-24	2	3	1	1	1
2020-05-24	2	3	0	1	0
2020-05-24	2	3	1	2	0
2020-05-24	2	3	0	2	0
2020-05-24	2	3	1	3	0
2020-05-24	2	3	0	3	0
2020-05-25	5	1	1	1	0.5
2020-05-25	5	1	0	1	0
2020-05-25	5	1	1	2	0.5
2020-05-25	5	1	0	2	0
2020-05-25	5	1	1	3	0.5
2020-05-25	5	1	0	3	0.5
2020-05-25	4	2	1	1	0.5
2020-05-25	4	2	0	1	0
2020-05-25	4	2	1	2	1.5
2020-05-25	4	2	0	2	0
2020-05-25	4	2	1	3	1
2020-05-25	4	2	0	3	0
2020-05-25	3	3	1	1	2
2020-05-25	3	3	0	1	0
2020-05-25	3	3	1	2	0
2020-05-25	3	3	0	2	0
2020-05-25	3	3	1	3	0
2020-05-25	3	3	0	3	0
2020-05-26	6	1	1	1	1.5
2020-05-26	6	1	0	1	0
2020-05-26	6	1	1	2	2
2020-05-26	6	1	0	2	0
2020-05-26	6	1	1	3	0.5
2020-05-26	6	1	0	3	0
2020-05-26	5	2	1	1	0.5
2020-05-26	5	2	0	1	0
2020-05-26	5	2	1	2	1.5
2020-05-26	5	2	0	2	0
2020-05-26	5	2	1	3	0.5
2020-05-26	5	2	0	3	0
2020-05-26	4	3	1	1	0
2020-05-26	4	3	0	1	0
2020-05-26	4	3	1	2	1
2020-05-26	4	3	0	2	0
2020-05-26	4	3	1	3	1
2020-05-26	4	3	0	3	0
2020-05-27	7	1	1	1	0
2020-05-27	7	1	0	1	0
2020-05-27	7	1	1	2	1
2020-05-27	7	1	0	2	0
2020-05-27	7	1	1	3	1
2020-05-27	7	1	0	3	0
2020-05-27	6	2	1	1	0
2020-05-27	6	2	0	1	0
2020-05-27	6	2	1	2	0
2020-05-27	6	2	0	2	0
2020-05-27	6	2	1	3	1
2020-05-27	6	2	0	3	0
2020-05-27	5	3	1	1	0
2020-05-27	5	3	0	1	0
2020-05-27	5	3	1	2	1
2020-05-27	5	3	0	2	1
2020-05-27	5	3	1	3	0
2020-05-27	5	3	0	3	0
2020-05-28	8	1	1	1	0.5
2020-05-28	8	1	0	1	0
2020-05-28	8	1	1	2	1
2020-05-28	8	1	0	2	0
2020-05-28	8	1	1	3	0.5
2020-05-28	8	1	0	3	0.5
2020-05-28	7	2	1	1	0
2020-05-28	7	2	0	1	0
2020-05-28	7	2	1	2	1
2020-05-28	7	2	0	2	0
2020-05-28	7	2	1	3	0
2020-05-28	7	2	0	3	0
2020-05-28	6	3	1	1	0
2020-05-28	6	3	0	1	0
2020-05-28	6	3	1	2	1
2020-05-28	6	3	0	2	0
2020-05-28	6	3	1	3	0
2020-05-28	6	3	0	3	0
2020-06-07	3	1	1	1	1.2
2020-06-07	3	1	0	1	0.2
2020-06-07	3	1	1	2	0.6
2020-06-07	3	1	0	2	0.6
2020-06-07	3	1	1	3	0.2
2020-06-07	3	1	0	3	0.4
2020-06-07	2	2	1	1	1
2020-06-07	2	2	0	1	0.5
2020-06-07	2	2	1	2	1
2020-06-07	2	2	0	2	0
2020-06-07	2	2	1	3	0
2020-06-07	2	2	0	3	0
2020-06-07	1	3	1	1	2
2020-06-07	1	3	0	1	0
2020-06-07	1	3	1	2	0
2020-06-07	1	3	0	2	0
2020-06-07	1	3	1	3	0
2020-06-07	1	3	0	3	0
2020-06-08	4	1	1	1	0.2
2020-06-08	4	1	0	1	0
2020-06-08	4	1	1	2	0
2020-06-08	4	1	0	2	0.6
2020-06-08	4	1	1	3	0.2
2020-06-08	4	1	0	3	0
2020-06-08	3	2	1	1	0
2020-06-08	3	2	0	1	0
2020-06-08	3	2	1	2	0
2020-06-08	3	2	0	2	0
2020-06-08	3	2	1	3	0.5
2020-06-08	3	2	0	3	0
2020-06-08	2	3	1	1	0
2020-06-08	2	3	0	1	0
2020-06-08	2	3	1	2	0
2020-06-08	2	3	0	2	1
2020-06-08	2	3	1	3	3
2020-06-08	2	3	0	3	1
2020-06-09	5	1	1	1	0.6
2020-06-09	5	1	0	1	0.6
2020-06-09	5	1	1	2	1
2020-06-09	5	1	0	2	0
2020-06-09	5	1	1	3	0
2020-06-09	5	1	0	3	0
2020-06-09	4	2	1	1	0
2020-06-09	4	2	0	1	0.5
2020-06-09	4	2	1	2	0.5
2020-06-09	4	2	0	2	0.5
2020-06-09	4	2	1	3	0
2020-06-09	4	2	0	3	0.5
2020-06-09	3	3	1	1	0
2020-06-09	3	3	0	1	0
2020-06-09	3	3	1	2	1
2020-06-09	3	3	0	2	0
2020-06-09	3	3	1	3	1
2020-06-09	3	3	0	3	0
2020-06-10	6	1	1	1	0.6
2020-06-10	6	1	0	1	0.2
2020-06-10	6	1	1	2	0.8
2020-06-10	6	1	0	2	0.4
2020-06-10	6	1	1	3	0.6
2020-06-10	6	1	0	3	0.4
2020-06-10	5	2	1	1	0.5
2020-06-10	5	2	0	1	0
2020-06-10	5	2	1	2	2
2020-06-10	5	2	0	2	0
2020-06-10	5	2	1	3	1
2020-06-10	5	2	0	3	0.5
2020-06-10	4	3	1	1	0
2020-06-10	4	3	0	1	0
2020-06-10	4	3	1	2	1
2020-06-10	4	3	0	2	1
2020-06-10	4	3	1	3	0
2020-06-10	4	3	0	3	0
2020-06-11	7	1	1	1	0.6
2020-06-11	7	1	0	1	0.6
2020-06-11	7	1	1	2	0.8
2020-06-11	7	1	0	2	0.6
2020-06-11	7	1	1	3	1
2020-06-11	7	1	0	3	0
2020-06-11	6	2	1	1	1.5
2020-06-11	6	2	0	1	0.5
2020-06-11	6	2	1	2	0.5
2020-06-11	6	2	0	2	0
2020-06-11	6	2	1	3	0.5
2020-06-11	6	2	0	3	1.5
2020-06-11	5	3	1	1	0
2020-06-11	5	3	0	1	1
2020-06-11	5	3	1	2	1
2020-06-11	5	3	0	2	0
2020-06-11	5	3	1	3	2
2020-06-11	5	3	0	3	0
2020-06-12	8	1	1	1	0
2020-06-12	8	1	0	1	0.2
2020-06-12	8	1	1	2	1.4
2020-06-12	8	1	0	2	0
2020-06-12	8	1	1	3	1
2020-06-12	8	1	0	3	0
2020-06-12	7	2	1	1	0
2020-06-12	7	2	0	1	0
2020-06-12	7	2	1	2	1.5
2020-06-12	7	2	0	2	0.5
2020-06-12	7	2	1	3	0.5
2020-06-12	7	2	0	3	0.5
2020-06-12	6	3	1	1	0
2020-06-12	6	3	0	1	0
2020-06-12	6	3	1	2	0
2020-06-12	6	3	0	2	0
2020-06-12	6	3	1	3	1
2020-06-12	6	3	0	3	0
2020-06-10	3	1	1	1	0
2020-06-10	3	1	0	1	0
2020-06-10	3	1	1	2	2
2020-06-10	3	1	0	2	2
2020-06-10	3	1	1	3	0
2020-06-10	3	1	0	3	0
2020-06-10	2	2	1	1	0.2
2020-06-10	2	2	0	1	0.4
2020-06-10	2	2	1	2	0.8
2020-06-10	2	2	0	2	0.2
2020-06-10	2	2	1	3	0.2
2020-06-10	2	2	0	3	0.2
2020-06-10	1	3	1	1	2
2020-06-10	1	3	0	1	0
2020-06-10	1	3	1	2	0
2020-06-10	1	3	0	2	0
2020-06-10	1	3	1	3	1
2020-06-10	1	3	0	3	0
2020-06-11	4	1	1	1	2
2020-06-11	4	1	0	1	0
2020-06-11	4	1	1	2	0
2020-06-11	4	1	0	2	0
2020-06-11	4	1	1	3	0
2020-06-11	4	1	0	3	0
2020-06-11	3	2	1	1	0.4
2020-06-11	3	2	0	1	0.4
2020-06-11	3	2	1	2	1.2
2020-06-11	3	2	0	2	0.4
2020-06-11	3	2	1	3	0
2020-06-11	3	2	0	3	0.4
2020-06-11	2	3	1	1	0
2020-06-11	2	3	0	1	0
2020-06-11	2	3	1	2	1
2020-06-11	2	3	0	2	0
2020-06-11	2	3	1	3	0
2020-06-11	2	3	0	3	0
2020-06-12	5	1	1	1	0
2020-06-12	5	1	0	1	0
2020-06-12	5	1	1	2	2
2020-06-12	5	1	0	2	0
2020-06-12	5	1	1	3	2
2020-06-12	5	1	0	3	0
2020-06-12	4	2	1	1	1
2020-06-12	4	2	0	1	0.6
2020-06-12	4	2	1	2	1.8
2020-06-12	4	2	0	2	0.2
2020-06-12	4	2	1	3	0.4
2020-06-12	4	2	0	3	0
2020-06-12	3	3	1	1	2
2020-06-12	3	3	0	1	0
2020-06-12	3	3	1	2	1
2020-06-12	3	3	0	2	1
2020-06-12	3	3	1	3	0
2020-06-12	3	3	0	3	0
2020-06-13	6	1	1	1	0
2020-06-13	6	1	0	1	0
2020-06-13	6	1	1	2	2
2020-06-13	6	1	0	2	0
2020-06-13	6	1	1	3	2
2020-06-13	6	1	0	3	0
2020-06-13	5	2	1	1	1
2020-06-13	5	2	0	1	0.6
2020-06-13	5	2	1	2	1.8
2020-06-13	5	2	0	2	0.2
2020-06-13	5	2	1	3	0.4
2020-06-13	5	2	0	3	0
2020-06-13	4	3	1	1	3
2020-06-13	4	3	0	1	0
2020-06-13	4	3	1	2	1
2020-06-13	4	3	0	2	1
2020-06-13	4	3	1	3	0
2020-06-13	4	3	0	3	0
2020-06-14	7	1	1	1	2
2020-06-14	7	1	0	1	0
2020-06-14	7	1	1	2	0
2020-06-14	7	1	0	2	0
2020-06-14	7	1	1	3	0
2020-06-14	7	1	0	3	0
2020-06-14	6	2	1	1	0.6
2020-06-14	6	2	0	1	0
2020-06-14	6	2	1	2	1.6
2020-06-14	6	2	0	2	0.4
2020-06-14	6	2	1	3	0.8
2020-06-14	6	2	0	3	0
2020-06-14	5	3	1	1	0
2020-06-14	5	3	0	1	0
2020-06-14	5	3	1	2	2
2020-06-14	5	3	0	2	0
2020-06-14	5	3	1	3	3
2020-06-14	5	3	0	3	0
2020-06-15	8	1	1	1	0
2020-06-15	8	1	0	1	0
2020-06-15	8	1	1	2	0
2020-06-15	8	1	0	2	0
2020-06-15	8	1	1	3	2
2020-06-15	8	1	0	3	0
2020-06-15	7	2	1	1	0
2020-06-15	7	2	0	1	0
2020-06-15	7	2	1	2	1.6
2020-06-15	7	2	0	2	0
2020-06-15	7	2	1	3	0.6
2020-06-15	7	2	0	3	0
2020-06-15	6	3	1	1	0
2020-06-15	6	3	0	1	1
2020-06-15	6	3	1	2	2
2020-06-15	6	3	0	2	0
2020-06-15	6	3	1	3	0
2020-06-15	6	3	0	3	0
2020-06-29	3	1	1	1	2
2020-06-29	3	1	0	1	0
2020-06-29	3	1	1	2	3
2020-06-29	3	1	0	2	0.333333
2020-06-29	3	1	1	3	0.666667
2020-06-29	3	1	0	3	0
2020-06-29	2	2	1	1	1
2020-06-29	2	2	0	1	0.333333
2020-06-29	2	2	1	2	0.333333
2020-06-29	2	2	0	2	0
2020-06-29	2	2	1	3	0
2020-06-29	2	2	0	3	0.666667
2020-06-29	1	3	1	1	1
2020-06-29	1	3	0	1	0
2020-06-29	1	3	1	2	0
2020-06-29	1	3	0	2	1
2020-06-29	1	3	1	3	0
2020-06-29	1	3	0	3	0
2020-06-30	4	1	1	1	1.33333
2020-06-30	4	1	0	1	0.333333
2020-06-30	4	1	1	2	3
2020-06-30	4	1	0	2	0
2020-06-30	4	1	1	3	0
2020-06-30	4	1	0	3	0
2020-06-30	3	2	1	1	0.666667
2020-06-30	3	2	0	1	0
2020-06-30	3	2	1	2	1.33333
2020-06-30	3	2	0	2	0
2020-06-30	3	2	1	3	1
2020-06-30	3	2	0	3	0
2020-06-30	2	3	1	1	0
2020-06-30	2	3	0	1	0
2020-06-30	2	3	1	2	2
2020-06-30	2	3	0	2	0
2020-06-30	2	3	1	3	0
2020-06-30	2	3	0	3	0
2020-07-01	5	1	1	1	1.66667
2020-07-01	5	1	0	1	0.333333
2020-07-01	5	1	1	2	1
2020-07-01	5	1	0	2	0
2020-07-01	5	1	1	3	0
2020-07-01	5	1	0	3	0
2020-07-01	4	2	1	1	0
2020-07-01	4	2	0	1	0
2020-07-01	4	2	1	2	1.66667
2020-07-01	4	2	0	2	0.666667
2020-07-01	4	2	1	3	1.33333
2020-07-01	4	2	0	3	0
2020-07-01	3	3	1	1	1
2020-07-01	3	3	0	1	0
2020-07-01	3	3	1	2	1
2020-07-01	3	3	0	2	1
2020-07-01	3	3	1	3	1
2020-07-01	3	3	0	3	0
2020-07-02	6	1	1	1	0.666667
2020-07-02	6	1	0	1	0
2020-07-02	6	1	1	2	2
2020-07-02	6	1	0	2	0
2020-07-02	6	1	1	3	2
2020-07-02	6	1	0	3	0
2020-07-02	5	2	1	1	0.333333
2020-07-02	5	2	0	1	0
2020-07-02	5	2	1	2	1.33333
2020-07-02	5	2	0	2	0.333333
2020-07-02	5	2	1	3	1
2020-07-02	5	2	0	3	0.333333
2020-07-02	4	3	1	1	1
2020-07-02	4	3	0	1	0
2020-07-02	4	3	1	2	1
2020-07-02	4	3	0	2	1
2020-07-02	4	3	1	3	0
2020-07-02	4	3	0	3	0
2020-07-03	7	1	1	1	1
2020-07-03	7	1	0	1	0.333333
2020-07-03	7	1	1	2	2
2020-07-03	7	1	0	2	0.333333
2020-07-03	7	1	1	3	0.666667
2020-07-03	7	1	0	3	0
2020-07-03	6	2	1	1	0.666667
2020-07-03	6	2	0	1	0.333333
2020-07-03	6	2	1	2	2.66667
2020-07-03	6	2	0	2	0
2020-07-03	6	2	1	3	1
2020-07-03	6	2	0	3	0
2020-07-03	5	3	1	1	2
2020-07-03	5	3	0	1	0
2020-07-03	5	3	1	2	0
2020-07-03	5	3	0	2	0
2020-07-03	5	3	1	3	0
2020-07-03	5	3	0	3	0
2020-07-04	8	1	1	1	0.333333
2020-07-04	8	1	0	1	0.333333
2020-07-04	8	1	1	2	1
2020-07-04	8	1	0	2	0
2020-07-04	8	1	1	3	1.33333
2020-07-04	8	1	0	3	0.666667
2020-07-04	7	2	1	1	2
2020-07-04	7	2	0	1	0.333333
2020-07-04	7	2	1	2	2.33333
2020-07-04	7	2	0	2	0
2020-07-04	7	2	1	3	2
2020-07-04	7	2	0	3	0
2020-07-04	6	3	1	1	0
2020-07-04	6	3	0	1	0
2020-07-04	6	3	1	2	2
2020-07-04	6	3	0	2	0
2020-07-04	6	3	1	3	2
2020-07-04	6	3	0	3	0
2021-05-06	3	1	1	1	0.25
2021-05-06	3	1	0	1	0
2021-05-06	3	1	1	2	1.5
2021-05-06	3	1	0	2	0
2021-05-06	3	1	1	3	0.25
2021-05-06	3	1	0	3	0.25
2021-05-06	2	2	1	1	0.333333
2021-05-06	2	2	0	1	0
2021-05-06	2	2	1	2	1
2021-05-06	2	2	0	2	1
2021-05-06	2	2	1	3	0.333333
2021-05-06	2	2	0	3	0.333333
2021-05-06	1	3	1	1	1
2021-05-06	1	3	0	1	0
2021-05-06	1	3	1	2	0
2021-05-06	1	3	0	2	0
2021-05-06	1	3	1	3	1
2021-05-06	1	3	0	3	0
2021-05-07	4	1	1	1	0
2021-05-07	4	1	0	1	0
2021-05-07	4	1	1	2	1.75
2021-05-07	4	1	0	2	0.5
2021-05-07	4	1	1	3	1
2021-05-07	4	1	0	3	0.25
2021-05-07	3	2	1	1	0
2021-05-07	3	2	0	1	0
2021-05-07	3	2	1	2	1.66667
2021-05-07	3	2	0	2	0.333333
2021-05-07	3	2	1	3	0
2021-05-07	3	2	0	3	0.333333
2021-05-07	2	3	1	1	1
2021-05-07	2	3	0	1	0
2021-05-07	2	3	1	2	0
2021-05-07	2	3	0	2	0
2021-05-07	2	3	1	3	1
2021-05-07	2	3	0	3	0
2021-05-08	5	1	1	1	1
2021-05-08	5	1	0	1	0
2021-05-08	5	1	1	2	1
2021-05-08	5	1	0	2	0.25
2021-05-08	5	1	1	3	1
2021-05-08	5	1	0	3	0.25
2021-05-08	4	2	1	1	0.333333
2021-05-08	4	2	0	1	0
2021-05-08	4	2	1	2	0.666667
2021-05-08	4	2	0	2	0.333333
2021-05-08	4	2	1	3	0.333333
2021-05-08	4	2	0	3	0
2021-05-08	3	3	1	1	0
2021-05-08	3	3	0	1	0
2021-05-08	3	3	1	2	0
2021-05-08	3	3	0	2	0
2021-05-08	3	3	1	3	1
2021-05-08	3	3	0	3	0
2021-05-09	6	1	1	1	0.25
2021-05-09	6	1	0	1	0
2021-05-09	6	1	1	2	0.25
2021-05-09	6	1	0	2	0
2021-05-09	6	1	1	3	1.5
2021-05-09	6	1	0	3	0
2021-05-09	5	2	1	1	0.666667
2021-05-09	5	2	0	1	0
2021-05-09	5	2	1	2	1.33333
2021-05-09	5	2	0	2	0
2021-05-09	5	2	1	3	0.333333
2021-05-09	5	2	0	3	0
2021-05-09	4	3	1	1	0
2021-05-09	4	3	0	1	0
2021-05-09	4	3	1	2	1
2021-05-09	4	3	0	2	0
2021-05-09	4	3	1	3	1
2021-05-09	4	3	0	3	0
2021-05-10	7	1	1	1	0.25
2021-05-10	7	1	0	1	0
2021-05-10	7	1	1	2	0
2021-05-10	7	1	0	2	0
2021-05-10	7	1	1	3	0.75
2021-05-10	7	1	0	3	0
2021-05-10	6	2	1	1	0
2021-05-10	6	2	0	1	0
2021-05-10	6	2	1	2	0.333333
2021-05-10	6	2	0	2	0
2021-05-10	6	2	1	3	2
2021-05-10	6	2	0	3	0
2021-05-10	5	3	1	1	0
2021-05-10	5	3	0	1	0
2021-05-10	5	3	1	2	0
2021-05-10	5	3	0	2	0
2021-05-10	5	3	1	3	2
2021-05-10	5	3	0	3	0
2021-05-11	8	1	1	1	0.75
2021-05-11	8	1	0	1	0
2021-05-11	8	1	1	2	1.5
2021-05-11	8	1	0	2	0
2021-05-11	8	1	1	3	1.25
2021-05-11	8	1	0	3	0
2021-05-11	7	2	1	1	0
2021-05-11	7	2	0	1	0
2021-05-11	7	2	1	2	0.666667
2021-05-11	7	2	0	2	0
2021-05-11	7	2	1	3	1.33333
2021-05-11	7	2	0	3	0
2021-05-11	6	3	1	1	0
2021-05-11	6	3	0	1	0
2021-05-11	6	3	1	2	2
2021-05-11	6	3	0	2	0
2021-05-11	6	3	1	3	1
2021-05-11	6	3	0	3	0
2021-05-06	3	1	1	1	0
2021-05-06	3	1	0	1	0
2021-05-06	3	1	1	2	0.285714
2021-05-06	3	1	0	2	0.142857
2021-05-06	3	1	1	3	0.285714
2021-05-06	3	1	0	3	0.285714
2021-05-06	2	2	1	1	0
2021-05-06	2	2	0	1	0
2021-05-06	2	2	1	2	1
2021-05-06	2	2	0	2	0
2021-05-06	2	2	1	3	0
2021-05-06	2	2	0	3	1
2021-05-06	1	3	1	1	0
2021-05-06	1	3	0	1	0
2021-05-06	1	3	1	2	0
2021-05-06	1	3	0	2	0
2021-05-06	1	3	1	3	0
2021-05-06	1	3	0	3	0
2021-05-07	4	1	1	1	0.714286
2021-05-07	4	1	0	1	0
2021-05-07	4	1	1	2	0.285714
2021-05-07	4	1	0	2	0.285714
2021-05-07	4	1	1	3	0.714286
2021-05-07	4	1	0	3	0.142857
2021-05-07	3	2	1	1	1
2021-05-07	3	2	0	1	0
2021-05-07	3	2	1	2	1
2021-05-07	3	2	0	2	0
2021-05-07	3	2	1	3	0
2021-05-07	3	2	0	3	1
2021-05-07	2	3	1	1	0
2021-05-07	2	3	0	1	0
2021-05-07	2	3	1	2	0
2021-05-07	2	3	0	2	0
2021-05-07	2	3	1	3	1
2021-05-07	2	3	0	3	0
2021-05-08	5	1	1	1	1.14286
2021-05-08	5	1	0	1	0
2021-05-08	5	1	1	2	0.857143
2021-05-08	5	1	0	2	0.142857
2021-05-08	5	1	1	3	1
2021-05-08	5	1	0	3	0.142857
2021-05-08	4	2	1	1	0
2021-05-08	4	2	0	1	1
2021-05-08	4	2	1	2	0
2021-05-08	4	2	0	2	0
2021-05-08	4	2	1	3	0
2021-05-08	4	2	0	3	0
2021-05-08	3	3	1	1	0
2021-05-08	3	3	0	1	0
2021-05-08	3	3	1	2	0
2021-05-08	3	3	0	2	0
2021-05-08	3	3	1	3	0
2021-05-08	3	3	0	3	0
2021-05-09	6	1	1	1	0.714286
2021-05-09	6	1	0	1	0
2021-05-09	6	1	1	2	1.42857
2021-05-09	6	1	0	2	0
2021-05-09	6	1	1	3	2
2021-05-09	6	1	0	3	0
2021-05-09	5	2	1	1	2
2021-05-09	5	2	0	1	0
2021-05-09	5	2	1	2	1
2021-05-09	5	2	0	2	0
2021-05-09	5	2	1	3	0
2021-05-09	5	2	0	3	0
2021-05-09	4	3	1	1	0
2021-05-09	4	3	0	1	1
2021-05-09	4	3	1	2	0
2021-05-09	4	3	0	2	0
2021-05-09	4	3	1	3	2
2021-05-09	4	3	0	3	0
2021-05-10	7	1	1	1	1
2021-05-10	7	1	0	1	0
2021-05-10	7	1	1	2	0.714286
2021-05-10	7	1	0	2	0
2021-05-10	7	1	1	3	0.571429
2021-05-10	7	1	0	3	0
2021-05-10	6	2	1	1	0
2021-05-10	6	2	0	1	0
2021-05-10	6	2	1	2	0
2021-05-10	6	2	0	2	0
2021-05-10	6	2	1	3	2
2021-05-10	6	2	0	3	0
2021-05-10	5	3	1	1	1
2021-05-10	5	3	0	1	0
2021-05-10	5	3	1	2	0
2021-05-10	5	3	0	2	0
2021-05-10	5	3	1	3	1
2021-05-10	5	3	0	3	0
2021-05-11	8	1	1	1	1.14286
2021-05-11	8	1	0	1	0
2021-05-11	8	1	1	2	1.71429
2021-05-11	8	1	0	2	0.142857
2021-05-11	8	1	1	3	3
2021-05-11	8	1	0	3	0
2021-05-11	7	2	1	1	1
2021-05-11	7	2	0	1	0
2021-05-11	7	2	1	2	4
2021-05-11	7	2	0	2	0
2021-05-11	7	2	1	3	2
2021-05-11	7	2	0	3	0
2021-05-11	6	3	1	1	2
2021-05-11	6	3	0	1	0
2021-05-11	6	3	1	2	1
2021-05-11	6	3	0	2	0
2021-05-11	6	3	1	3	1
2021-05-11	6	3	0	3	0
2021-05-08	3	1	1	1	0
2021-05-08	3	1	0	1	0
2021-05-08	3	1	1	2	0
2021-05-08	3	1	0	2	0
2021-05-08	3	1	1	3	0.5
2021-05-08	3	1	0	3	0
2021-05-08	2	2	1	1	0.333333
2021-05-08	2	2	0	1	0.333333
2021-05-08	2	2	1	2	0.333333
2021-05-08	2	2	0	2	0.166667
2021-05-08	2	2	1	3	0.333333
2021-05-08	2	2	0	3	0.166667
2021-05-08	1	3	1	1	1
2021-05-08	1	3	0	1	1
2021-05-08	1	3	1	2	0
2021-05-08	1	3	0	2	0
2021-05-08	1	3	1	3	0
2021-05-08	1	3	0	3	0
2021-05-09	4	1	1	1	0.5
2021-05-09	4	1	0	1	1
2021-05-09	4	1	1	2	0.5
2021-05-09	4	1	0	2	0
2021-05-09	4	1	1	3	0
2021-05-09	4	1	0	3	0
2021-05-09	3	2	1	1	0.333333
2021-05-09	3	2	0	1	0.166667
2021-05-09	3	2	1	2	0.333333
2021-05-09	3	2	0	2	0.166667
2021-05-09	3	2	1	3	0.5
2021-05-09	3	2	0	3	0.166667
2021-05-09	2	3	1	1	0
2021-05-09	2	3	0	1	0
2021-05-09	2	3	1	2	2
2021-05-09	2	3	0	2	0
2021-05-09	2	3	1	3	1
2021-05-09	2	3	0	3	1
2021-05-10	5	1	1	1	0.5
2021-05-10	5	1	0	1	0
2021-05-10	5	1	1	2	0
2021-05-10	5	1	0	2	0
2021-05-10	5	1	1	3	0.5
2021-05-10	5	1	0	3	0
2021-05-10	4	2	1	1	0.333333
2021-05-10	4	2	0	1	0.333333
2021-05-10	4	2	1	2	0.333333
2021-05-10	4	2	0	2	0
2021-05-10	4	2	1	3	0.5
2021-05-10	4	2	0	3	0.166667
2021-05-10	3	3	1	1	0
2021-05-10	3	3	0	1	0
2021-05-10	3	3	1	2	0
2021-05-10	3	3	0	2	0
2021-05-10	3	3	1	3	2
2021-05-10	3	3	0	3	0
2021-05-11	6	1	1	1	1
2021-05-11	6	1	0	1	0
2021-05-11	6	1	1	2	0.5
2021-05-11	6	1	0	2	0.5
2021-05-11	6	1	1	3	0.5
2021-05-11	6	1	0	3	0
2021-05-11	5	2	1	1	1.16667
2021-05-11	5	2	0	1	0.166667
2021-05-11	5	2	1	2	1
2021-05-11	5	2	0	2	0.333333
2021-05-11	5	2	1	3	1
2021-05-11	5	2	0	3	0
2021-05-11	4	3	1	1	0
2021-05-11	4	3	0	1	0
2021-05-11	4	3	1	2	2
2021-05-11	4	3	0	2	0
2021-05-11	4	3	1	3	0
2021-05-11	4	3	0	3	0
2021-05-12	7	1	1	1	2
2021-05-12	7	1	0	1	0
2021-05-12	7	1	1	2	2
2021-05-12	7	1	0	2	0
2021-05-12	7	1	1	3	0.5
2021-05-12	7	1	0	3	0
2021-05-12	6	2	1	1	1.83333
2021-05-12	6	2	0	1	0
2021-05-12	6	2	1	2	1
2021-05-12	6	2	0	2	0
2021-05-12	6	2	1	3	1
2021-05-12	6	2	0	3	0.166667
2021-05-12	5	3	1	1	1
2021-05-12	5	3	0	1	0
2021-05-12	5	3	1	2	2
2021-05-12	5	3	0	2	0
2021-05-12	5	3	1	3	3
2021-05-12	5	3	0	3	0
2021-05-13	8	1	1	1	1
2021-05-13	8	1	0	1	0
2021-05-13	8	1	1	2	1
2021-05-13	8	1	0	2	0.5
2021-05-13	8	1	1	3	0.5
2021-05-13	8	1	0	3	0
2021-05-13	7	2	1	1	0.666667
2021-05-13	7	2	0	1	0.5
2021-05-13	7	2	1	2	1.5
2021-05-13	7	2	0	2	0.166667
2021-05-13	7	2	1	3	0.666667
2021-05-13	7	2	0	3	0
2021-05-13	6	3	1	1	1
2021-05-13	6	3	0	1	0
2021-05-13	6	3	1	2	1
2021-05-13	6	3	0	2	0
2021-05-13	6	3	1	3	1
2021-05-13	6	3	0	3	1
2021-06-13	3	1	1	1	0
2021-06-13	3	1	0	1	0.333333
2021-06-13	3	1	1	2	0.666667
2021-06-13	3	1	0	2	0.666667
2021-06-13	3	1	1	3	0.333333
2021-06-13	3	1	0	3	0
2021-06-13	2	2	1	1	0.2
2021-06-13	2	2	0	1	0.4
2021-06-13	2	2	1	2	0.4
2021-06-13	2	2	0	2	0.4
2021-06-13	2	2	1	3	0
2021-06-13	2	2	0	3	0.6
2021-06-13	1	3	1	1	1
2021-06-13	1	3	0	1	1
2021-06-13	1	3	1	2	0
2021-06-13	1	3	0	2	0
2021-06-13	1	3	1	3	2
2021-06-13	1	3	0	3	0
2021-06-14	4	1	1	1	1
2021-06-14	4	1	0	1	0.666667
2021-06-14	4	1	1	2	0.333333
2021-06-14	4	1	0	2	0.333333
2021-06-14	4	1	1	3	0
2021-06-14	4	1	0	3	0
2021-06-14	3	2	1	1	0.2
2021-06-14	3	2	0	1	0
2021-06-14	3	2	1	2	0.8
2021-06-14	3	2	0	2	0
2021-06-14	3	2	1	3	1.4
2021-06-14	3	2	0	3	0.4
2021-06-14	2	3	1	1	1
2021-06-14	2	3	0	1	0
2021-06-14	2	3	1	2	0
2021-06-14	2	3	0	2	0
2021-06-14	2	3	1	3	0
2021-06-14	2	3	0	3	0
2021-06-15	5	1	1	1	0.333333
2021-06-15	5	1	0	1	0
2021-06-15	5	1	1	2	0
2021-06-15	5	1	0	2	0
2021-06-15	5	1	1	3	1
2021-06-15	5	1	0	3	1.66667
2021-06-15	4	2	1	1	0.8
2021-06-15	4	2	0	1	0
2021-06-15	4	2	1	2	1.4
2021-06-15	4	2	0	2	0.6
2021-06-15	4	2	1	3	0.2
2021-06-15	4	2	0	3	0.2
2021-06-15	3	3	1	1	0
2021-06-15	3	3	0	1	0
2021-06-15	3	3	1	2	0
2021-06-15	3	3	0	2	0
2021-06-15	3	3	1	3	0
2021-06-15	3	3	0	3	1
2021-06-16	6	1	1	1	0
2021-06-16	6	1	0	1	0
2021-06-16	6	1	1	2	1.33333
2021-06-16	6	1	0	2	0
2021-06-16	6	1	1	3	0.666667
2021-06-16	6	1	0	3	0
2021-06-16	5	2	1	1	1.2
2021-06-16	5	2	0	1	0
2021-06-16	5	2	1	2	1.8
2021-06-16	5	2	0	2	0
2021-06-16	5	2	1	3	1
2021-06-16	5	2	0	3	0
2021-06-16	4	3	1	1	0
2021-06-16	4	3	0	1	0
2021-06-16	4	3	1	2	0
2021-06-16	4	3	0	2	0
2021-06-16	4	3	1	3	1
2021-06-16	4	3	0	3	0
2021-06-17	7	1	1	1	1
2021-06-17	7	1	0	1	0
2021-06-17	7	1	1	2	1
2021-06-17	7	1	0	2	0
2021-06-17	7	1	1	3	0.666667
2021-06-17	7	1	0	3	0
2021-06-17	6	2	1	1	0.4
2021-06-17	6	2	0	1	0
2021-06-17	6	2	1	2	2.2
2021-06-17	6	2	0	2	0
2021-06-17	6	2	1	3	1.6
2021-06-17	6	2	0	3	0
2021-06-17	5	3	1	1	0
2021-06-17	5	3	0	1	0
2021-06-17	5	3	1	2	1
2021-06-17	5	3	0	2	0
2021-06-17	5	3	1	3	1
2021-06-17	5	3	0	3	0
2021-06-18	8	1	1	1	0.333333
2021-06-18	8	1	0	1	0
2021-06-18	8	1	1	2	0
2021-06-18	8	1	0	2	0
2021-06-18	8	1	1	3	0.666667
2021-06-18	8	1	0	3	0
2021-06-18	7	2	1	1	1
2021-06-18	7	2	0	1	0
2021-06-18	7	2	1	2	0.8
2021-06-18	7	2	0	2	0
2021-06-18	7	2	1	3	0.8
2021-06-18	7	2	0	3	0
2021-06-18	6	3	1	1	0
2021-06-18	6	3	0	1	0
2021-06-18	6	3	1	2	1
2021-06-18	6	3	0	2	0
2021-06-18	6	3	1	3	0
2021-06-18	6	3	0	3	0
2021-06-24	3	1	1	1	0.5
2021-06-24	3	1	0	1	0.5
2021-06-24	3	1	1	2	0.666667
2021-06-24	3	1	0	2	0.833333
2021-06-24	3	1	1	3	0.5
2021-06-24	3	1	0	3	0.166667
2021-06-24	2	2	1	1	0
2021-06-24	2	2	0	1	0
2021-06-24	2	2	1	2	1
2021-06-24	2	2	0	2	0
2021-06-24	2	2	1	3	0
2021-06-24	2	2	0	3	0
2021-06-24	1	3	1	1	0.5
2021-06-24	1	3	0	1	0
2021-06-24	1	3	1	2	0
2021-06-24	1	3	0	2	0
2021-06-24	1	3	1	3	0
2021-06-24	1	3	0	3	0
2021-06-25	4	1	1	1	1.5
2021-06-25	4	1	0	1	0
2021-06-25	4	1	1	2	1.33333
2021-06-25	4	1	0	2	0
2021-06-25	4	1	1	3	1
2021-06-25	4	1	0	3	0
2021-06-25	3	2	1	1	1
2021-06-25	3	2	0	1	0
2021-06-25	3	2	1	2	2
2021-06-25	3	2	0	2	0
2021-06-25	3	2	1	3	0
2021-06-25	3	2	0	3	0
2021-06-25	2	3	1	1	1
2021-06-25	2	3	0	1	0
2021-06-25	2	3	1	2	1
2021-06-25	2	3	0	2	0
2021-06-25	2	3	1	3	0.5
2021-06-25	2	3	0	3	0
2021-06-26	5	1	1	1	0.833333
2021-06-26	5	1	0	1	0
2021-06-26	5	1	1	2	1.5
2021-06-26	5	1	0	2	0.166667
2021-06-26	5	1	1	3	0.833333
2021-06-26	5	1	0	3	0
2021-06-26	4	2	1	1	0
2021-06-26	4	2	0	1	0
2021-06-26	4	2	1	2	1
2021-06-26	4	2	0	2	0
2021-06-26	4	2	1	3	1
2021-06-26	4	2	0	3	0
2021-06-26	3	3	1	1	0
2021-06-26	3	3	0	1	0
2021-06-26	3	3	1	2	0.5
2021-06-26	3	3	0	2	0
2021-06-26	3	3	1	3	0.5
2021-06-26	3	3	0	3	0
2021-06-27	6	1	1	1	0.666667
2021-06-27	6	1	0	1	0
2021-06-27	6	1	1	2	1.16667
2021-06-27	6	1	0	2	0
2021-06-27	6	1	1	3	0.833333
2021-06-27	6	1	0	3	0.166667
2021-06-27	5	2	1	1	0
2021-06-27	5	2	0	1	0
2021-06-27	5	2	1	2	2
2021-06-27	5	2	0	2	0
2021-06-27	5	2	1	3	1
2021-06-27	5	2	0	3	0
2021-06-27	4	3	1	1	0.5
2021-06-27	4	3	0	1	0
2021-06-27	4	3	1	2	0.5
2021-06-27	4	3	0	2	0
2021-06-27	4	3	1	3	0
2021-06-27	4	3	0	3	0
2021-06-28	7	1	1	1	1.83333
2021-06-28	7	1	0	1	0
2021-06-28	7	1	1	2	0.833333
2021-06-28	7	1	0	2	0
2021-06-28	7	1	1	3	0.666667
2021-06-28	7	1	0	3	0
2021-06-28	6	2	1	1	1
2021-06-28	6	2	0	1	0
2021-06-28	6	2	1	2	2
2021-06-28	6	2	0	2	0
2021-06-28	6	2	1	3	0
2021-06-28	6	2	0	3	0
2021-06-28	5	3	1	1	0
2021-06-28	5	3	0	1	0
2021-06-28	5	3	1	2	1
2021-06-28	5	3	0	2	0
2021-06-28	5	3	1	3	0
2021-06-28	5	3	0	3	0
2021-06-29	8	1	1	1	1.33333
2021-06-29	8	1	0	1	0
2021-06-29	8	1	1	2	2
2021-06-29	8	1	0	2	0
2021-06-29	8	1	1	3	1
2021-06-29	8	1	0	3	0
2021-06-29	7	2	1	1	0
2021-06-29	7	2	0	1	0
2021-06-29	7	2	1	2	0
2021-06-29	7	2	0	2	0
2021-06-29	7	2	1	3	1
2021-06-29	7	2	0	3	0
2021-06-29	6	3	1	1	0
2021-06-29	6	3	0	1	0
2021-06-29	6	3	1	2	1
2021-06-29	6	3	0	2	0
2021-06-29	6	3	1	3	1
2021-06-29	6	3	0	3	0
2022-06-21	3	1	1	1	0
2022-06-21	3	1	0	1	0
2022-06-21	3	1	1	2	0
2022-06-21	3	1	0	2	0
2022-06-21	3	1	1	3	0
2022-06-21	3	1	0	3	0
2022-06-21	2	2	1	1	0
2022-06-21	2	2	0	1	0
2022-06-21	2	2	1	2	0
2022-06-21	2	2	0	2	0
2022-06-21	2	2	1	3	0
2022-06-21	2	2	0	3	0
2022-06-21	1	3	1	1	0
2022-06-21	1	3	0	1	0
2022-06-21	1	3	1	2	0
2022-06-21	1	3	0	2	0
2022-06-21	1	3	1	3	0
2022-06-21	1	3	0	3	0
2022-06-22	4	1	1	1	0
2022-06-22	4	1	0	1	0
2022-06-22	4	1	1	2	0
2022-06-22	4	1	0	2	0
2022-06-22	4	1	1	3	0
2022-06-22	4	1	0	3	0
2022-06-22	3	2	1	1	0
2022-06-22	3	2	0	1	0
2022-06-22	3	2	1	2	0
2022-06-22	3	2	0	2	0
2022-06-22	3	2	1	3	0
2022-06-22	3	2	0	3	0
2022-06-22	2	3	1	1	0
2022-06-22	2	3	0	1	0
2022-06-22	2	3	1	2	0
2022-06-22	2	3	0	2	0
2022-06-22	2	3	1	3	0
2022-06-22	2	3	0	3	0
2022-06-23	5	1	1	1	0
2022-06-23	5	1	0	1	0
2022-06-23	5	1	1	2	0
2022-06-23	5	1	0	2	0
2022-06-23	5	1	1	3	0
2022-06-23	5	1	0	3	0
2022-06-23	4	2	1	1	0
2022-06-23	4	2	0	1	0
2022-06-23	4	2	1	2	0
2022-06-23	4	2	0	2	0
2022-06-23	4	2	1	3	0
2022-06-23	4	2	0	3	0
2022-06-23	3	3	1	1	0
2022-06-23	3	3	0	1	0
2022-06-23	3	3	1	2	0
2022-06-23	3	3	0	2	0
2022-06-23	3	3	1	3	0
2022-06-23	3	3	0	3	0
2022-06-24	6	1	1	1	0
2022-06-24	6	1	0	1	0
2022-06-24	6	1	1	2	0
2022-06-24	6	1	0	2	0
2022-06-24	6	1	1	3	0
2022-06-24	6	1	0	3	0
2022-06-24	5	2	1	1	0
2022-06-24	5	2	0	1	0
2022-06-24	5	2	1	2	0
2022-06-24	5	2	0	2	0
2022-06-24	5	2	1	3	0
2022-06-24	5	2	0	3	0
2022-06-24	4	3	1	1	0
2022-06-24	4	3	0	1	0
2022-06-24	4	3	1	2	0
2022-06-24	4	3	0	2	0
2022-06-24	4	3	1	3	0
2022-06-24	4	3	0	3	0
2022-06-25	7	1	1	1	0
2022-06-25	7	1	0	1	0
2022-06-25	7	1	1	2	0
2022-06-25	7	1	0	2	0
2022-06-25	7	1	1	3	0
2022-06-25	7	1	0	3	0
2022-06-25	6	2	1	1	0
2022-06-25	6	2	0	1	0
2022-06-25	6	2	1	2	0
2022-06-25	6	2	0	2	0
2022-06-25	6	2	1	3	0
2022-06-25	6	2	0	3	0
2022-06-25	5	3	1	1	0
2022-06-25	5	3	0	1	0
2022-06-25	5	3	1	2	0
2022-06-25	5	3	0	2	0
2022-06-25	5	3	1	3	0
2022-06-25	5	3	0	3	0
2022-06-26	8	1	1	1	0
2022-06-26	8	1	0	1	0
2022-06-26	8	1	1	2	0
2022-06-26	8	1	0	2	0
2022-06-26	8	1	1	3	0
2022-06-26	8	1	0	3	0
2022-06-26	7	2	1	1	0
2022-06-26	7	2	0	1	0
2022-06-26	7	2	1	2	0
2022-06-26	7	2	0	2	0
2022-06-26	7	2	1	3	0
2022-06-26	7	2	0	3	0
2022-06-26	6	3	1	1	0
2022-06-26	6	3	0	1	0
2022-06-26	6	3	1	2	0
2022-06-26	6	3	0	2	0
2022-06-26	6	3	1	3	0
2022-06-26	6	3	0	3	0

## Sheet: Figure 2. (a)
Nests that hatched over two days	beak-open order	Number of feeding per nestling		Nests that hatched over three days	beak-open order	Number of feeding per nestling
	1	1.33333			1	0.5
	1	0.5			1	0.5
	1	2.83333			1	0
	1	2			1	2.5
	1	2.83333			1	3
	1	1.5			1	1
	1	3.16667			1	1.5
	1	0			1	3
	1	5.66667			1	2
	1	3.5			1	4
	1	6.66667			1	2.5
	1	1.5			1	2
	1	0.833333			1	2
	1	1			1	1
	1	2.16667			1	1
	1	1			1	2
	1	2.16667			1	1
	1	1			1	1
	1	2.33333			1	2
	1	2			1	2
	1	3.33333			1	2
	1	3			1	0.4
	1	3.16667			1	0.5
	1	4			1	3
	1	0.5			1	1.6
	1	0.6			1	0.5
	1	1.5			1	2
	1	0.6			1	2
	1	1.5			1	3.5
	1	2			1	1
	1	0			1	2.4
	1	2.4			1	2.5
	1	1			1	3
	1	1.6			1	2.4
	1	1			1	2
	1	3.2			1	1
	1	1			1	2
	1	1.14286			1	1.2
	1	1			1	3
	1	2.57143			1	2
	1	0			1	1.6
	1	0.428571			1	1
	1	3			1	4
	1	1.33333			1	3.2
	1	1			1	3
	1	2			1	4
	1	1			1	3.2
	1	1			1	4
	1	2			1	2
	1	1.66667			1	3
	1	2			1	5
	1	1.66667			1	2
	1	2.4			1	2.2
	1	1.66667			1	2
	1	3			1	5.66667
	1	2			1	1.33333
	1	3.8			1	1
	1	2.33333			1	4.33333
	1	3.2			1	3
	1	4			1	2
	1	0.4			1	2.66667
	1	1.25			1	3
	1	0.8			1	3
	1	1.25			1	4.66667
	1	1.4			1	2.66667
	1	1			1	2
	1	1.8			1	3.66667
	1	1.75			1	4.33333
	1	1.4			1	2
	1	3.25			1	2.66667
	1	2			1	6.33333
	1	2.75			1	4
	1	0.714286			1	2
	1	1			1	1.66667
	1	1.85714			1	2
	1	3			1	2.75
	1	2.85714			1	1.66667
	1	4			1	2
	1	3.42857			1	3
	1	4			1	1.33333
	1	5.42857			1	1
	1	9			1	2
	1	6.42857			1	2.33333
	1	8			1	2
	1	0.833333			1	1
	1	0.5			1	2.33333
	1	1.66667			1	2
	1	1			1	3.5
	1	0.666667			1	2
	1	1.5			1	3
	1	2.83333			1	0.571429
	1	2.5			1	1
	1	3.5			1	0
	1	3			1	1.71429
	1	4.16667			1	2
	1	4.5			1	1
	0	2			1	3
	0	1			1	0
	0	1.16667			1	0
	0	1.5			1	4.14286
	0	0.833333			1	3
	0	0			1	2
	0	1			1	2.28571
	0	0			1	2
	0	1.33333			1	2
	0	0.5			1	5.85714
	0	1.33333			1	7
	0	0			1	4
	0	0.833333			1	0.5
	0	0			1	1
	0	0.666667			1	1
	0	0			1	1
	0	0.333333			1	1.16667
	0	0			1	3
	0	0.333333			1	1
	0	0			1	1.16667
	0	0.833333			1	2
	0	0			1	2
	0	0.5			1	3.16667
	0	0			1	2
	0	0			1	4.5
	0	0.2			1	3.83333
	0	0.5			1	6
	0	0.4			1	2.5
	0	0			1	2.83333
	0	0.4			1	3
	0	0			1	1
	0	0.4			1	0.6
	0	0			1	3
	0	0			1	1.33333
	0	0.5			1	2.4
	0	0			1	1
	0	0			1	1.33333
	0	0			1	2.4
	0	0			1	0
	0	0.285714			1	2
	0	0			1	4
	0	0.142857			1	1
	0	0			1	2.66667
	0	0			1	4.2
	0	0			1	2
	0	0			1	1
	0	0			1	2.6
	0	0			1	1
	0	0.6			1	1.66667
	0	0			1	1
	0	0			1	0.5
	0	0			1	3.83333
	0	0			1	3
	0	0			1	2.5
	0	0			1	3.16667
	0	0			1	2
	0	0			1	1
	0	0			1	2.66667
	0	0.2			1	3
	0	0			1	1
	0	0.4			1	3.33333
	0	0			1	3
	0	0.4			1	1
	0	0.25			1	4.33333
	0	0.2			1	1
	0	1			1	2
	0	0.4			1	1.2
	0	0.5			1	0.5
	0	0			1	1
	0	0			1	1
	0	0			1	1.5
	0	0			1	1
	0	0.428571			1	3
	0	0			1	2.5
	0	0.428571			1	2.5
	0	0			1	2.4
	0	0.142857			1	3.5
	0	0			1	2
	0	0.142857			1	4.8
	0	0			1	3.5
	0	0			1	4
	0	0			1	6.2
	0	0			1	7
	0	0			1	5
	0	0.666667			0	2
	0	0.5			0	0
	0	0.666667			0	0
	0	1			0	1.5
	0	0.833333			0	0.5
	0	0			0	0
	0	0.333333			0	0.5
	0	0.5			0	0
	0	0.166667			0	0
	0	0			0	0
	0	0			0	0
	0	0			0	0
					0	0
					0	0
					0	1
					0	0.5
					0	0
					0	0
					0	1.2
					0	0.5
					0	0
					0	0.6
					0	0
					0	2
					0	0.6
					0	1.5
					0	0
					0	1
					0	0.5
					0	1
					0	1.2
					0	2
					0	1
					0	0.2
					0	1
					0	0
					0	2
					0	0.8
					0	0
					0	0
					0	1.2
					0	0
					0	0
					0	0.8
					0	1
					0	0
					0	0.8
					0	1
					0	0
					0	0.4
					0	0
					0	0
					0	0
					0	1
					0	0.333333
					0	1
					0	1
					0	0.333333
					0	0
					0	0
					0	0.333333
					0	0.666667
					0	1
					0	0
					0	0.666667
					0	1
					0	0.666667
					0	0.333333
					0	0
					0	1
					0	0.333333
					0	0
					0	0.25
					0	1.33333
					0	0
					0	0.75
					0	0.666667
					0	0
					0	0.5
					0	0.333333
					0	0
					0	0
					0	0
					0	0
					0	0
					0	0
					0	0
					0	0
					0	0
					0	0
					0	0.428571
					0	1
					0	0
					0	0.428571
					0	1
					0	0
					0	0.285714
					0	1
					0	0
					0	0
					0	0
					0	1
					0	0
					0	0
					0	0
					0	0.142857
					0	0
					0	0
					0	0
					0	0.666667
					0	1
					0	1
					0	0.5
					0	1
					0	0
					0	0.5
					0	0
					0	0.5
					0	0.5
					0	0
					0	0
					0	0.166667
					0	0
					0	0.5
					0	0.666667
					0	1
					0	1
					0	1.4
					0	1
					0	1
					0	0.4
					0	0
					0	1.66667
					0	0.8
					0	1
					0	0
					0	0
					0	0
					0	0
					0	0
					0	0
					0	0
					0	0
					0	0
					0	1.5
					0	0
					0	0
					0	0
					0	0
					0	0
					0	0.166667
					0	0
					0	0
					0	0.166667
					0	0
					0	0
					0	0
					0	0
					0	0
					0	0
					0	0
					0	0
					0	0.8
					0	0.5
					0	0
					0	1.2
					0	0.5
					0	0.5
					0	0.4
					0	0
					0	0
					0	0
					0	0
					0	0
					0	0
					0	0
					0	0
					0	0
					0	0
					0	0

## Sheet: Figure 2. (b)
Nests that hatched over two days	Nestling Age	Number of feeding per nestling		Nests that hatched over three days	Nestling Age	Number of feeding per nestling
	1	1.5			1	0
	1	1			1	2
	1	0.8			1	3
	1	1.14286			1	2
	1	1.66667			1	2
	1	1.25			1	0
	1	1			1	2
	1	1			1	4
	2	3.33333			1	0.5
	2	3.5			1	1
	2	1.66667			2	0.5
	2	1			2	1
	2	0.5			2	2.5
	2	1			2	5
	2	1			2	2
	2	2.85714			2	1
	2	2.6			2	2.33333
	2	1.66667			2	2
	2	0.8			2	3
	2	1.5			2	2
	2	1.14286			2	2
	2	3			2	1
	2	1.5			2	1.66667
	2	2			2	4
	3	4			2	2
	3	1.5			2	1
	3	2.83333			2	1
	3	1			2	2.5
	3	2			2	1
	3	2.4			2	1.5
	3	1			3	2.5
	3	0.571429			3	3.5
	3	2			3	2
	3	1.66667			3	3.2
	3	1.2			3	0.5
	3	2			3	2
	3	2.28571			3	4
	3	4			3	2.8
	3	2.33333			3	4
	3	1.5			3	6
	4	3.66667			3	3
	4	0			3	4
	4	2.5			3	2.25
	4	2			3	2.33333
	4	1.5			3	1
	4	2.8			3	1
	4	0			3	3
	4	1.33333			3	0
	4	2.4			3	0.5
	4	2			3	1.66667
	4	1.6			3	2
	4	2.25			3	2
	4	3			3	2.8
	4	4			3	1
	4	1.5			3	3.16667
	4	3			3	3
	5	4.16667			3	1
	5	4			3	2
	5	2.66667			3	2
	5	3			3	2.5
	5	0			4	4
	5	1.6			4	3
	5	3			4	2
	5	2			4	1
	5	3			4	2
	5	2.33333			4	2
	5	2.2			4	2
	5	3.25			4	4
	5	3.57143			4	5
	5	9			4	4.66667
	5	3.16667			4	3.66667
	5	3			4	3
	6	7			4	3.5
	6	1.5			4	1.66667
	6	4.16667			4	2
	6	4			4	2.14286
	6	1			4	1
	6	3.2			4	3
	6	1			4	2
	6	1			4	1.66667
	6	3.8			4	2
	6	4			4	2.33333
	6	1.4			4	3.2
	6	2.75			4	1
	6	5.42857			4	3.83333
	6	8			4	2
	6	3.66667			4	1
	6	4.5			4	2.2
	7	8			4	2.5
	7	3.66667			4	2
	7	1.5			5	2
	7	1			5	2.5
	7	3.4			5	2
	7	2			5	2.2
	7	6.42857			5	4
	7	4.16667			5	4
					5	4
					5	4
					5	5
					5	3
					5	3.33333
					5	2
					5	3.5
					5	2.33333
					5	2
					5	3.28571
					5	3
					5	2
					5	1
					5	3.66667
					5	6
					5	3
					5	4
					5	2
					5	3.33333
					5	3
					5	1
					5	3.4
					5	3.5
					5	4
					6	4
					6	1
					6	1
					6	3
					6	4.5
					6	1
					6	4
					6	3.4
					6	3
					6	4.66667
					6	4.66667
					6	4
					6	2
					6	2.33333
					6	3
					6	4.14286
					6	2
					6	4
					6	2.5
					6	4
					6	4
					6	2
					6	4.2
					6	1
					6	2.83333
					6	3
					6	2
					6	2.4
					6	3.5
					6	5
					7	2
					7	1
					7	3.6
					7	3
					7	2
					7	2.2
					7	4.33333
					7	6.66667
					7	1
					7	2
					7	2.28571
					7	7
					7	4.5
					7	3.5
					7	2.66667
					7	2.6
					7	3.33333
					7	1
					7	4.8
					7	7
					8	2.5
					8	2.6
					8	2
					8	3.66667
					8	3.5
					8	6
					8	3
					8	1
					8	4.33333
					8	6.2

## Sheet: Figure 3.
Nests that hatched over two days	Nestling Age	hatching order	Number of feeding per nestling		Nests that hatched over three days	Nestling Age	hatching order	Number of feeding per nestling
	2	1	3.33333			3	1	2.5
	2	1	1.66667			3	1	3.2
	2	1	0.5			3	1	4
	2	1	1			3	1	6
	2	1	2.6			3	1	2.25
	2	1	0.8			3	1	1
	2	1	1.14286			3	1	0.5
	2	1	1.5			3	1	2
	1	2	1.5			3	1	3.16667
	1	2	1			3	1	2
	1	2	0.8			2	2	0.5
	1	2	1.14286			2	2	2.5
	1	2	1.66667			2	2	2
	1	2	1.25			2	2	2.33333
	1	2	1			2	2	3
	1	2	1			2	2	2
	3	1	4			2	2	1.66667
	3	1	2.83333			2	2	2
	3	1	2			2	2	1
	3	1	1			2	2	1
	3	1	2			1	3	0
	3	1	1.2			1	3	2
	3	1	2.28571			1	3	3
	3	1	2.33333			1	3	2
	2	2	3.5			1	3	2
	2	2	1			1	3	0
	2	2	1			1	3	2
	2	2	2.85714			1	3	4
	2	2	1.66667			1	3	0.5
	2	2	1.5			1	3	1
	2	2	3			4	1	4
	2	2	2			4	1	1
	4	1	3.66667			4	1	2
	4	1	2.5			4	1	4.66667
	4	1	1.5			4	1	3.5
	4	1	0			4	1	2.14286
	4	1	2.4			4	1	2
	4	1	1.6			4	1	2.33333
	4	1	3			4	1	3.83333
	4	1	1.5			4	1	2.2
	3	2	1.5			3	2	3.5
	3	2	1			3	2	0.5
	3	2	2.4			3	2	2.8
	3	2	0.571429			3	2	3
	3	2	1.66667			3	2	2.33333
	3	2	2			3	2	3
	3	2	4			3	2	1.66667
	3	2	1.5			3	2	2.8
	5	1	4.16667			3	2	3
	5	1	2.66667			3	2	2
	5	1	0			2	3	1
	5	1	3			2	3	5
	5	1	3			2	3	1
	5	1	2.2			2	3	2
	5	1	3.57143			2	3	2
	5	1	3.16667			2	3	1
	4	2	0			2	3	4
	4	2	2			2	3	1
	4	2	2.8			2	3	2.5
	4	2	1.33333			2	3	1.5
	4	2	2			5	1	2
	4	2	2.25			5	1	2.2
	4	2	4			5	1	4
	4	2	3			5	1	3
	6	1	7			5	1	3.5
	6	1	4.16667			5	1	3.28571
	6	1	1			5	1	1
	6	1	1			5	1	3
	6	1	3.8			5	1	3.33333
	6	1	1.4			5	1	3.4
	6	1	5.42857			4	2	3
	6	1	3.66667			4	2	2
	5	2	4			4	2	4
	5	2	3			4	2	3.66667
	5	2	1.6			4	2	1.66667
	5	2	2			4	2	1
	5	2	2.33333			4	2	1.66667
	5	2	3.25			4	2	3.2
	5	2	9			4	2	2
	5	2	3			4	2	2.5
	7	1	8			3	3	2
	7	1	3.66667			3	3	2
	7	1	1.5			3	3	4
	7	1	1			3	3	4
	7	1	3.4			3	3	1
	7	1	2			3	3	0
	7	1	6.42857			3	3	2
	7	1	4.16667			3	3	1
	6	2	1.5			3	3	1
	6	2	4			3	3	2.5
	6	2	3.2			6	1	4
	6	2	1			6	1	3
	6	2	4			6	1	4
	6	2	2.75			6	1	4.66667
	6	2	8			6	1	2
	6	2	4.5			6	1	4.14286
						6	1	2.5
						6	1	2
						6	1	2.83333
						6	1	2.4
						5	2	2.5
						5	2	4
						5	2	4
						5	2	3.33333
						5	2	2.33333
						5	2	3
						5	2	3.66667
						5	2	4
						5	2	3
						5	2	3.5
						4	3	2
						4	3	2
						4	3	5
						4	3	3
						4	3	2
						4	3	3
						4	3	2
						4	3	1
						4	3	1
						4	3	2
						7	1	2
						7	1	3.6
						7	1	2
						7	1	4.33333
						7	1	1
						7	1	2.28571
						7	1	4.5
						7	1	2.66667
						7	1	3.33333
						7	1	4.8
						6	2	1
						6	2	4.5
						6	2	3.4
						6	2	4.66667
						6	2	2.33333
						6	2	2
						6	2	4
						6	2	4.2
						6	2	3
						6	2	3.5
						5	3	2
						5	3	4
						5	3	5
						5	3	2
						5	3	2
						5	3	2
						5	3	6
						5	3	2
						5	3	1
						5	3	4
						8	1	2.5
						8	1	2.6
						8	1	2
						8	1	3.66667
						8	1	3.5
						8	1	6
						8	1	3
						8	1	1
						8	1	4.33333
						8	1	6.2
						7	2	1
						7	2	3
						7	2	2.2
						7	2	6.66667
						7	2	2
						7	2	7
						7	2	3.5
						7	2	2.6
						7	2	1
						7	2	7
						6	3	1
						6	3	1
						6	3	3
						6	3	4
						6	3	3
						6	3	4
						6	3	4
						6	3	1
						6	3	2
						6	3	5

## Sheet: Figure 4.
Nests that hatched over two days	Time	hatching order	Number of feeding per nestling		Nests that hatched over three days	Time	hatching order	Number of feeding per nestling
	09:00~09:30	1	0.333333			09:00~09:30	1	0.5
	09:00~09:30	1	0.833333			09:00~09:30	1	1
	09:00~09:30	1	0.5			09:00~09:30	1	0.5
	09:00~09:30	1	0.666667			09:00~09:30	1	1
	09:00~09:30	1	2			09:00~09:30	1	0.5
	09:00~09:30	1	1.5			09:00~09:30	1	0.5
	09:00~09:30	1	0.5			09:00~09:30	1	0.4
	09:00~09:30	1	0.666667			09:00~09:30	1	0.4
	09:00~09:30	1	0.333333			09:00~09:30	1	0.4
	09:00~09:30	1	0			09:00~09:30	1	1.2
	09:00~09:30	1	1.16667			09:00~09:30	1	0.2
	09:00~09:30	1	0.333333			09:00~09:30	1	0.4
	09:00~09:30	1	0			09:00~09:30	1	1
	09:00~09:30	1	0.5			09:00~09:30	1	0
	09:00~09:30	1	0			09:00~09:30	1	1
	09:00~09:30	1	0			09:00~09:30	1	2
	09:00~09:30	1	0			09:00~09:30	1	0
	09:00~09:30	1	0			09:00~09:30	1	0
	09:00~09:30	1	0			09:00~09:30	1	0.666667
	09:00~09:30	1	0			09:00~09:30	1	1
	09:00~09:30	1	0			09:00~09:30	1	1
	09:00~09:30	1	0			09:00~09:30	1	0.666667
	09:00~09:30	1	0			09:00~09:30	1	0.333333
	09:00~09:30	1	0			09:00~09:30	1	1.66667
	09:00~09:30	1	0.4			09:00~09:30	1	0.5
	09:00~09:30	1	0			09:00~09:30	1	0.5
	09:00~09:30	1	0.2			09:00~09:30	1	1.5
	09:00~09:30	1	0.4			09:00~09:30	1	0.25
	09:00~09:30	1	0.8			09:00~09:30	1	0.25
	09:00~09:30	1	0.4			09:00~09:30	1	0.5
	09:00~09:30	1	0.2			09:00~09:30	1	0
	09:00~09:30	1	0.6			09:00~09:30	1	0.285714
	09:00~09:30	1	0.2			09:00~09:30	1	0.571429
	09:00~09:30	1	0.2			09:00~09:30	1	0.285714
	09:00~09:30	1	0.2			09:00~09:30	1	0.285714
	09:00~09:30	1	0.6			09:00~09:30	1	0.857143
	09:00~09:30	1	0.285714			09:00~09:30	1	0
	09:00~09:30	1	0.285714			09:00~09:30	1	0.5
	09:00~09:30	1	0.285714			09:00~09:30	1	0
	09:00~09:30	1	0.571429			09:00~09:30	1	0
	09:00~09:30	1	1.28571			09:00~09:30	1	1.5
	09:00~09:30	1	0.857143			09:00~09:30	1	1
	09:00~09:30	1	0.333333			09:00~09:30	1	0.666667
	09:00~09:30	1	0.666667			09:00~09:30	1	0.333333
	09:00~09:30	1	0.166667			09:00~09:30	1	1.33333
	09:00~09:30	1	0.333333			09:00~09:30	1	0
	09:00~09:30	1	0.5			09:00~09:30	1	0
	09:00~09:30	1	0.833333			09:00~09:30	1	0
	09:00~09:30	2	0			09:00~09:30	1	0.333333
	09:00~09:30	2	0.5			09:00~09:30	1	0.333333
	09:00~09:30	2	0.5			09:00~09:30	1	1
	09:00~09:30	2	0			09:00~09:30	1	0.166667
	09:00~09:30	2	1			09:00~09:30	1	0.666667
	09:00~09:30	2	0.5			09:00~09:30	1	0.166667
	09:00~09:30	2	1			09:00~09:30	1	0.2
	09:00~09:30	2	0			09:00~09:30	1	0.6
	09:00~09:30	2	0			09:00~09:30	1	0.8
	09:00~09:30	2	1			09:00~09:30	1	0.4
	09:00~09:30	2	0			09:00~09:30	1	1.2
	09:00~09:30	2	1			09:00~09:30	1	1.2
	09:00~09:30	2	0.2			09:00~09:30	2	0
	09:00~09:30	2	0.2			09:00~09:30	2	0.5
	09:00~09:30	2	0.4			09:00~09:30	2	0.5
	09:00~09:30	2	0.2			09:00~09:30	2	1
	09:00~09:30	2	0.2			09:00~09:30	2	0.5
	09:00~09:30	2	1			09:00~09:30	2	0
	09:00~09:30	2	0.125			09:00~09:30	2	0.5
	09:00~09:30	2	0.285714			09:00~09:30	2	0
	09:00~09:30	2	0			09:00~09:30	2	0.5
	09:00~09:30	2	0			09:00~09:30	2	0.5
	09:00~09:30	2	0			09:00~09:30	2	1
	09:00~09:30	2	0			09:00~09:30	2	0.5
	09:00~09:30	2	0.333333			09:00~09:30	2	0.4
	09:00~09:30	2	0			09:00~09:30	2	0.2
	09:00~09:30	2	0.333333			09:00~09:30	2	0.6
	09:00~09:30	2	0.333333			09:00~09:30	2	0.8
	09:00~09:30	2	0			09:00~09:30	2	0.4
	09:00~09:30	2	0.333333			09:00~09:30	2	0
	09:00~09:30	2	0			09:00~09:30	2	0.333333
	09:00~09:30	2	0			09:00~09:30	2	0.333333
	09:00~09:30	2	0			09:00~09:30	2	0.333333
	09:00~09:30	2	0			09:00~09:30	2	0.666667
	09:00~09:30	2	0.5			09:00~09:30	2	0.666667
	09:00~09:30	2	0			09:00~09:30	2	1
	09:00~09:30	2	0			09:00~09:30	2	0
	09:00~09:30	2	1			09:00~09:30	2	0.333333
	09:00~09:30	2	0			09:00~09:30	2	0.333333
	09:00~09:30	2	1			09:00~09:30	2	1
	09:00~09:30	2	2			09:00~09:30	2	1
	09:00~09:30	2	1			09:00~09:30	2	0.333333
	09:00~09:30	2	0			09:00~09:30	2	0
	09:00~09:30	2	0			09:00~09:30	2	0
	09:00~09:30	2	0			09:00~09:30	2	0
	09:00~09:30	2	0.5			09:00~09:30	2	1
	09:00~09:30	2	1			09:00~09:30	2	2
	09:00~09:30	2	1			09:00~09:30	2	0
	09:30~10:00	1	0.833333			09:00~09:30	2	0.166667
	09:30~10:00	1	0.5			09:00~09:30	2	0.166667
	09:30~10:00	1	0.833333			09:00~09:30	2	0.333333
	09:30~10:00	1	0.833333			09:00~09:30	2	0.333333
	09:30~10:00	1	1.16667			09:00~09:30	2	1.16667
	09:30~10:00	1	0.666667			09:00~09:30	2	0.333333
	09:30~10:00	1	0			09:00~09:30	2	0.4
	09:30~10:00	1	0.333333			09:00~09:30	2	0.6
	09:30~10:00	1	0.333333			09:00~09:30	2	0.2
	09:30~10:00	1	0.833333			09:00~09:30	2	0.6
	09:30~10:00	1	0.5			09:00~09:30	2	1.2
	09:30~10:00	1	0.5			09:00~09:30	2	0
	09:30~10:00	1	0			09:00~09:30	2	0
	09:30~10:00	1	0.5			09:00~09:30	2	0
	09:30~10:00	1	0.5			09:00~09:30	2	0
	09:30~10:00	1	0			09:00~09:30	2	0
	09:30~10:00	1	0.5			09:00~09:30	2	0
	09:30~10:00	1	0			09:00~09:30	2	0
	09:30~10:00	1	1			09:00~09:30	2	0
	09:30~10:00	1	0			09:00~09:30	2	0
	09:30~10:00	1	0			09:00~09:30	2	0.5
	09:30~10:00	1	0			09:00~09:30	2	0
	09:30~10:00	1	0			09:00~09:30	2	0.5
	09:30~10:00	1	0			09:00~09:30	2	0.5
	09:30~10:00	1	0.4			09:00~09:30	3	0
	09:30~10:00	1	0			09:00~09:30	3	0
	09:30~10:00	1	0.2			09:00~09:30	3	0
	09:30~10:00	1	0.6			09:00~09:30	3	1
	09:30~10:00	1	0.2			09:00~09:30	3	0
	09:30~10:00	1	0.6			09:00~09:30	3	0
	09:30~10:00	1	0.2			09:00~09:30	3	1
	09:30~10:00	1	0			09:00~09:30	3	1
	09:30~10:00	1	0.2			09:00~09:30	3	1
	09:30~10:00	1	0.4			09:00~09:30	3	1
	09:30~10:00	1	0.2			09:00~09:30	3	1
	09:30~10:00	1	0			09:00~09:30	3	0
	09:30~10:00	1	0.285714			09:00~09:30	3	1
	09:30~10:00	1	0.571429			09:00~09:30	3	0
	09:30~10:00	1	0.714286			09:00~09:30	3	1
	09:30~10:00	1	1			09:00~09:30	3	2
	09:30~10:00	1	1			09:00~09:30	3	2
	09:30~10:00	1	1.28571			09:00~09:30	3	0
	09:30~10:00	1	0.333333			09:00~09:30	3	0
	09:30~10:00	1	0.833333			09:00~09:30	3	0
	09:30~10:00	1	0.166667			09:00~09:30	3	2
	09:30~10:00	1	0.5			09:00~09:30	3	0
	09:30~10:00	1	0.5			09:00~09:30	3	0
	09:30~10:00	1	0.666667			09:00~09:30	3	2
	09:30~10:00	2	0			09:00~09:30	3	0
	09:30~10:00	2	0.5			09:00~09:30	3	0
	09:30~10:00	2	0.5			09:00~09:30	3	0
	09:30~10:00	2	0			09:00~09:30	3	1
	09:30~10:00	2	0.5			09:00~09:30	3	0
	09:30~10:00	2	0			09:00~09:30	3	1
	09:30~10:00	2	0			09:00~09:30	3	0
	09:30~10:00	2	0			09:00~09:30	3	0
	09:30~10:00	2	0			09:00~09:30	3	0
	09:30~10:00	2	1			09:00~09:30	3	0
	09:30~10:00	2	0			09:00~09:30	3	0
	09:30~10:00	2	0			09:00~09:30	3	0
	09:30~10:00	2	0.2			09:00~09:30	3	0
	09:30~10:00	2	0.2			09:00~09:30	3	0
	09:30~10:00	2	0			09:00~09:30	3	0
	09:30~10:00	2	0.4			09:00~09:30	3	0
	09:30~10:00	2	0			09:00~09:30	3	2
	09:30~10:00	2	0			09:00~09:30	3	0
	09:30~10:00	2	0.5			09:00~09:30	3	0.5
	09:30~10:00	2	0.571429			09:00~09:30	3	0
	09:30~10:00	2	0			09:00~09:30	3	0
	09:30~10:00	2	0.666667			09:00~09:30	3	1
	09:30~10:00	2	0.5			09:00~09:30	3	0
	09:30~10:00	2	1			09:00~09:30	3	0
	09:30~10:00	2	0.333333			09:00~09:30	3	0
	09:30~10:00	2	0.666667			09:00~09:30	3	0
	09:30~10:00	2	0.333333			09:00~09:30	3	0
	09:30~10:00	2	0.333333			09:00~09:30	3	0.5
	09:30~10:00	2	0			09:00~09:30	3	0.5
	09:30~10:00	2	0.333333			09:00~09:30	3	0.5
	09:30~10:00	2	0.25			09:00~09:30	3	0.5
	09:30~10:00	2	0.5			09:00~09:30	3	0
	09:30~10:00	2	0.5			09:00~09:30	3	1
	09:30~10:00	2	0.5			09:00~09:30	3	0.5
	09:30~10:00	2	0.25			09:00~09:30	3	0.5
	09:30~10:00	2	0			09:00~09:30	3	1.5
	09:30~10:00	2	0			09:30~10:00	1	0
	09:30~10:00	2	0			09:30~10:00	1	0.5
	09:30~10:00	2	0			09:30~10:00	1	0.5
	09:30~10:00	2	0			09:30~10:00	1	0
	09:30~10:00	2	2			09:30~10:00	1	0
	09:30~10:00	2	1			09:30~10:00	1	0.5
	09:30~10:00	2	0.5			09:30~10:00	1	0.6
	09:30~10:00	2	1			09:30~10:00	1	0
	09:30~10:00	2	0.5			09:30~10:00	1	0
	09:30~10:00	2	0			09:30~10:00	1	0.4
	09:30~10:00	2	0.5			09:30~10:00	1	0.8
	09:30~10:00	2	0			09:30~10:00	1	0.4
	10:00~10:30	1	0.5			09:30~10:00	1	1
	10:00~10:30	1	0.333333			09:30~10:00	1	0
	10:00~10:30	1	0.166667			09:30~10:00	1	0
	10:00~10:30	1	0.333333			09:30~10:00	1	0
	10:00~10:30	1	1.5			09:30~10:00	1	1
	10:00~10:30	1	1.66667			09:30~10:00	1	0
	10:00~10:30	1	0.666667			09:30~10:00	1	1
	10:00~10:30	1	0.5			09:30~10:00	1	0.333333
	10:00~10:30	1	0.166667			09:30~10:00	1	0.666667
	10:00~10:30	1	0.166667			09:30~10:00	1	0.666667
	10:00~10:30	1	0.333333			09:30~10:00	1	0.333333
	10:00~10:30	1	0.833333			09:30~10:00	1	0.333333
	10:00~10:30	1	0.5			09:30~10:00	1	0.25
	10:00~10:30	1	0.5			09:30~10:00	1	0.25
	10:00~10:30	1	0			09:30~10:00	1	0.25
	10:00~10:30	1	0			09:30~10:00	1	0.5
	10:00~10:30	1	0.5			09:30~10:00	1	0.5
	10:00~10:30	1	0.5			09:30~10:00	1	0
	10:00~10:30	1	0			09:30~10:00	1	0.142857
	10:00~10:30	1	0			09:30~10:00	1	0.857143
	10:00~10:30	1	0			09:30~10:00	1	0.714286
	10:00~10:30	1	3			09:30~10:00	1	1
	10:00~10:30	1	0			09:30~10:00	1	0.142857
	10:00~10:30	1	1			09:30~10:00	1	1
	10:00~10:30	1	0.6			09:30~10:00	1	0
	10:00~10:30	1	0.4			09:30~10:00	1	1
	10:00~10:30	1	0.6			09:30~10:00	1	0.5
	10:00~10:30	1	0.2			09:30~10:00	1	1
	10:00~10:30	1	0.4			09:30~10:00	1	0
	10:00~10:30	1	0.2			09:30~10:00	1	0
	10:00~10:30	1	0.2			09:30~10:00	1	0
	10:00~10:30	1	0			09:30~10:00	1	0.333333
	10:00~10:30	1	0.6			09:30~10:00	1	0
	10:00~10:30	1	0.2			09:30~10:00	1	1
	10:00~10:30	1	0.6			09:30~10:00	1	0
	10:00~10:30	1	0.6			09:30~10:00	1	0
	10:00~10:30	1	0.142857			09:30~10:00	1	0.5
	10:00~10:30	1	0.285714			09:30~10:00	1	0.666667
	10:00~10:30	1	0.571429			09:30~10:00	1	0.166667
	10:00~10:30	1	0.714286			09:30~10:00	1	0.5
	10:00~10:30	1	0.857143			09:30~10:00	1	0.333333
	10:00~10:30	1	0.857143			09:30~10:00	1	0.333333
	10:00~10:30	1	0.333333			09:30~10:00	1	0.4
	10:00~10:30	1	0.5			09:30~10:00	1	0
	10:00~10:30	1	0.333333			09:30~10:00	1	0.6
	10:00~10:30	1	1.33333			09:30~10:00	1	0.2
	10:00~10:30	1	0.833333			09:30~10:00	1	0.4
	10:00~10:30	1	0.5			09:30~10:00	1	0.6
	10:00~10:30	2	0.5			09:30~10:00	2	0.5
	10:00~10:30	2	0			09:30~10:00	2	0.5
	10:00~10:30	2	0			09:30~10:00	2	0.5
	10:00~10:30	2	0			09:30~10:00	2	0
	10:00~10:30	2	1			09:30~10:00	2	0.5
	10:00~10:30	2	0.5			09:30~10:00	2	0.5
	10:00~10:30	2	0			09:30~10:00	2	0.5
	10:00~10:30	2	1			09:30~10:00	2	0.5
	10:00~10:30	2	1			09:30~10:00	2	0
	10:00~10:30	2	0			09:30~10:00	2	0.5
	10:00~10:30	2	2			09:30~10:00	2	2
	10:00~10:30	2	0			09:30~10:00	2	1
	10:00~10:30	2	0			09:30~10:00	2	0.2
	10:00~10:30	2	0.2			09:30~10:00	2	0.4
	10:00~10:30	2	0.6			09:30~10:00	2	0.8
	10:00~10:30	2	0.6			09:30~10:00	2	0.4
	10:00~10:30	2	0.4			09:30~10:00	2	0.8
	10:00~10:30	2	0.2			09:30~10:00	2	0.2
	10:00~10:30	2	0.375			09:30~10:00	2	0.333333
	10:00~10:30	2	0.714286			09:30~10:00	2	0.333333
	10:00~10:30	2	0.142857			09:30~10:00	2	0.333333
	10:00~10:30	2	0			09:30~10:00	2	0.666667
	10:00~10:30	2	0.25			09:30~10:00	2	0.666667
	10:00~10:30	2	0			09:30~10:00	2	1.66667
	10:00~10:30	2	0.333333			09:30~10:00	2	0
	10:00~10:30	2	0			09:30~10:00	2	0.666667
	10:00~10:30	2	0.666667			09:30~10:00	2	0.333333
	10:00~10:30	2	0.666667			09:30~10:00	2	0
	10:00~10:30	2	0.666667			09:30~10:00	2	0
	10:00~10:30	2	0.666667			09:30~10:00	2	0
	10:00~10:30	2	0.25			09:30~10:00	2	0
	10:00~10:30	2	0.5			09:30~10:00	2	2
	10:00~10:30	2	0.5			09:30~10:00	2	1
	10:00~10:30	2	0.5			09:30~10:00	2	0
	10:00~10:30	2	0.25			09:30~10:00	2	0
	10:00~10:30	2	0.5			09:30~10:00	2	1
	10:00~10:30	2	0			09:30~10:00	2	0.333333
	10:00~10:30	2	0			09:30~10:00	2	0.166667
	10:00~10:30	2	1			09:30~10:00	2	0.5
	10:00~10:30	2	1			09:30~10:00	2	0.666667
	10:00~10:30	2	1			09:30~10:00	2	0.333333
	10:00~10:30	2	3			09:30~10:00	2	0.5
	10:00~10:30	2	0.5			09:30~10:00	2	0.6
	10:00~10:30	2	0.5			09:30~10:00	2	0.2
	10:00~10:30	2	1			09:30~10:00	2	0
	10:00~10:30	2	0.5			09:30~10:00	2	0.6
	10:00~10:30	2	0.5			09:30~10:00	2	0.6
	10:00~10:30	2	0.5			09:30~10:00	2	0
	10:30~11:00	1	0.5			09:30~10:00	2	0
	10:30~11:00	1	0.5			09:30~10:00	2	2
	10:30~11:00	1	0.666667			09:30~10:00	2	0
	10:30~11:00	1	1			09:30~10:00	2	3
	10:30~11:00	1	0.666667			09:30~10:00	2	0
	10:30~11:00	1	1			09:30~10:00	2	0
	10:30~11:00	1	0			09:30~10:00	2	0.5
	10:30~11:00	1	0.5			09:30~10:00	2	0
	10:30~11:00	1	0.833333			09:30~10:00	2	1
	10:30~11:00	1	0.666667			09:30~10:00	2	0
	10:30~11:00	1	0.666667			09:30~10:00	2	0.5
	10:30~11:00	1	0.166667			09:30~10:00	2	0
	10:30~11:00	1	0			09:30~10:00	3	0
	10:30~11:00	1	0.5			09:30~10:00	3	0
	10:30~11:00	1	0.5			09:30~10:00	3	1
	10:30~11:00	1	0			09:30~10:00	3	0
	10:30~11:00	1	0			09:30~10:00	3	1
	10:30~11:00	1	0			09:30~10:00	3	0
	10:30~11:00	1	0			09:30~10:00	3	0
	10:30~11:00	1	0			09:30~10:00	3	1
	10:30~11:00	1	0			09:30~10:00	3	0
	10:30~11:00	1	0			09:30~10:00	3	0
	10:30~11:00	1	0			09:30~10:00	3	0
	10:30~11:00	1	0			09:30~10:00	3	0
	10:30~11:00	1	0.8			09:30~10:00	3	0
	10:30~11:00	1	0.8			09:30~10:00	3	0
	10:30~11:00	1	0.2			09:30~10:00	3	1
	10:30~11:00	1	1.2			09:30~10:00	3	0
	10:30~11:00	1	0.4			09:30~10:00	3	0
	10:30~11:00	1	0.2			09:30~10:00	3	0
	10:30~11:00	1	0			09:30~10:00	3	1
	10:30~11:00	1	0.4			09:30~10:00	3	1
	10:30~11:00	1	0.2			09:30~10:00	3	0
	10:30~11:00	1	0.6			09:30~10:00	3	1
	10:30~11:00	1	0.2			09:30~10:00	3	1
	10:30~11:00	1	0.2			09:30~10:00	3	0
	10:30~11:00	1	0.142857			09:30~10:00	3	1
	10:30~11:00	1	0.428571			09:30~10:00	3	0
	10:30~11:00	1	0.857143			09:30~10:00	3	0
	10:30~11:00	1	0.571429			09:30~10:00	3	0
	10:30~11:00	1	0.714286			09:30~10:00	3	0
	10:30~11:00	1	1.28571			09:30~10:00	3	1
	10:30~11:00	1	0.166667			09:30~10:00	3	0
	10:30~11:00	1	0.166667			09:30~10:00	3	0
	10:30~11:00	1	0.166667			09:30~10:00	3	0
	10:30~11:00	1	0.666667			09:30~10:00	3	0
	10:30~11:00	1	0.666667			09:30~10:00	3	0
	10:30~11:00	1	0.666667			09:30~10:00	3	2
	10:30~11:00	2	0			09:30~10:00	3	1
	10:30~11:00	2	1.5			09:30~10:00	3	3
	10:30~11:00	2	0			09:30~10:00	3	0
	10:30~11:00	2	0			09:30~10:00	3	2
	10:30~11:00	2	1.5			09:30~10:00	3	1
	10:30~11:00	2	0.5			09:30~10:00	3	2
	10:30~11:00	2	0			09:30~10:00	3	0.5
	10:30~11:00	2	0			09:30~10:00	3	0
	10:30~11:00	2	0			09:30~10:00	3	1
	10:30~11:00	2	0			09:30~10:00	3	0
	10:30~11:00	2	0			09:30~10:00	3	0
	10:30~11:00	2	2			09:30~10:00	3	0
	10:30~11:00	2	0.2			09:30~10:00	3	0
	10:30~11:00	2	0.2			09:30~10:00	3	1
	10:30~11:00	2	0.2			09:30~10:00	3	0
	10:30~11:00	2	0.6			09:30~10:00	3	0
	10:30~11:00	2	0.4			09:30~10:00	3	0.5
	10:30~11:00	2	0.2			09:30~10:00	3	0
	10:30~11:00	2	0			09:30~10:00	3	0
	10:30~11:00	2	0.142857			09:30~10:00	3	0
	10:30~11:00	2	0			09:30~10:00	3	0
	10:30~11:00	2	0			09:30~10:00	3	0
	10:30~11:00	2	0.25			09:30~10:00	3	0
	10:30~11:00	2	0			09:30~10:00	3	0.5
	10:30~11:00	2	0			10:00~10:30	1	0.5
	10:30~11:00	2	1			10:00~10:30	1	1
	10:30~11:00	2	0.333333			10:00~10:30	1	0
	10:30~11:00	2	0.333333			10:00~10:30	1	0
	10:30~11:00	2	1			10:00~10:30	1	0.5
	10:30~11:00	2	1			10:00~10:30	1	0
	10:30~11:00	2	0			10:00~10:30	1	1.4
	10:30~11:00	2	0.25			10:00~10:30	1	0.2
	10:30~11:00	2	0			10:00~10:30	1	1
	10:30~11:00	2	0.25			10:00~10:30	1	0.2
	10:30~11:00	2	0.75			10:00~10:30	1	0.4
	10:30~11:00	2	0			10:00~10:30	1	0.8
	10:30~11:00	2	0			10:00~10:30	1	1
	10:30~11:00	2	1			10:00~10:30	1	1
	10:30~11:00	2	1			10:00~10:30	1	0
	10:30~11:00	2	1			10:00~10:30	1	1
	10:30~11:00	2	1			10:00~10:30	1	0
	10:30~11:00	2	1			10:00~10:30	1	0
	10:30~11:00	2	0			10:00~10:30	1	1.33333
	10:30~11:00	2	0			10:00~10:30	1	0.333333
	10:30~11:00	2	0			10:00~10:30	1	0.333333
	10:30~11:00	2	1.5			10:00~10:30	1	1
	10:30~11:00	2	0.5			10:00~10:30	1	1
	10:30~11:00	2	0.5			10:00~10:30	1	0.333333
	11:00~11:30	1	0.5			10:00~10:30	1	0.25
	11:00~11:30	1	1.16667			10:00~10:30	1	0.5
	11:00~11:30	1	0.5			10:00~10:30	1	0.25
	11:00~11:30	1	1.16667			10:00~10:30	1	0
	11:00~11:30	1	0.666667			10:00~10:30	1	0
	11:00~11:30	1	1.33333			10:00~10:30	1	0.75
	11:00~11:30	1	0.333333			10:00~10:30	1	0.285714
	11:00~11:30	1	0.333333			10:00~10:30	1	0.142857
	11:00~11:30	1	0.166667			10:00~10:30	1	0.428571
	11:00~11:30	1	0.833333			10:00~10:30	1	1
	11:00~11:30	1	1			10:00~10:30	1	0.142857
	11:00~11:30	1	1.33333			10:00~10:30	1	1.14286
	11:00~11:30	1	0			10:00~10:30	1	0.5
	11:00~11:30	1	0			10:00~10:30	1	0.5
	11:00~11:30	1	0.5			10:00~10:30	1	0
	11:00~11:30	1	0			10:00~10:30	1	0
	11:00~11:30	1	0			10:00~10:30	1	1
	11:00~11:30	1	0			10:00~10:30	1	0.5
	11:00~11:30	1	0			10:00~10:30	1	0.666667
	11:00~11:30	1	1			10:00~10:30	1	1
	11:00~11:30	1	0			10:00~10:30	1	0.333333
	11:00~11:30	1	0			10:00~10:30	1	0
	11:00~11:30	1	0			10:00~10:30	1	1.66667
	11:00~11:30	1	0			10:00~10:30	1	0.666667
	11:00~11:30	1	0.2			10:00~10:30	1	0.666667
	11:00~11:30	1	0.4			10:00~10:30	1	0.5
	11:00~11:30	1	0.4			10:00~10:30	1	0.333333
	11:00~11:30	1	0.4			10:00~10:30	1	0.666667
	11:00~11:30	1	1.2			10:00~10:30	1	0.166667
	11:00~11:30	1	1.2			10:00~10:30	1	0.5
	11:00~11:30	1	0.2			10:00~10:30	1	0.8
	11:00~11:30	1	0			10:00~10:30	1	0.8
	11:00~11:30	1	0.2			10:00~10:30	1	0.6
	11:00~11:30	1	0.4			10:00~10:30	1	0.2
	11:00~11:30	1	0			10:00~10:30	1	0.6
	11:00~11:30	1	0.6			10:00~10:30	1	0.2
	11:00~11:30	1	0.142857			10:00~10:30	2	0
	11:00~11:30	1	0.285714			10:00~10:30	2	1
	11:00~11:30	1	0.428571			10:00~10:30	2	0.5
	11:00~11:30	1	0.428571			10:00~10:30	2	0
	11:00~11:30	1	0.714286			10:00~10:30	2	0
	11:00~11:30	1	1.14286			10:00~10:30	2	0.5
	11:00~11:30	1	0.166667			10:00~10:30	2	0.5
	11:00~11:30	1	0			10:00~10:30	2	0
	11:00~11:30	1	0.166667			10:00~10:30	2	1
	11:00~11:30	1	0			10:00~10:30	2	0
	11:00~11:30	1	0.666667			10:00~10:30	2	0.5
	11:00~11:30	1	1			10:00~10:30	2	0
	11:00~11:30	2	0			10:00~10:30	2	0.2
	11:00~11:30	2	0			10:00~10:30	2	0.8
	11:00~11:30	2	0.5			10:00~10:30	2	1
	11:00~11:30	2	0			10:00~10:30	2	0
	11:00~11:30	2	0			10:00~10:30	2	0.2
	11:00~11:30	2	0			10:00~10:30	2	0.4
	11:00~11:30	2	0			10:00~10:30	2	0.333333
	11:00~11:30	2	0			10:00~10:30	2	1.33333
	11:00~11:30	2	0			10:00~10:30	2	0.666667
	11:00~11:30	2	0			10:00~10:30	2	0.666667
	11:00~11:30	2	1			10:00~10:30	2	0.666667
	11:00~11:30	2	0			10:00~10:30	2	0.666667
	11:00~11:30	2	0.2			10:00~10:30	2	0.666667
	11:00~11:30	2	0			10:00~10:30	2	0.666667
	11:00~11:30	2	0			10:00~10:30	2	0
	11:00~11:30	2	0.4			10:00~10:30	2	0.666667
	11:00~11:30	2	0.6			10:00~10:30	2	0
	11:00~11:30	2	0.8			10:00~10:30	2	0.666667
	11:00~11:30	2	0			10:00~10:30	2	2
	11:00~11:30	2	0.142857			10:00~10:30	2	0
	11:00~11:30	2	0			10:00~10:30	2	0
	11:00~11:30	2	0.166667			10:00~10:30	2	0
	11:00~11:30	2	0.5			10:00~10:30	2	0
	11:00~11:30	2	0			10:00~10:30	2	2
	11:00~11:30	2	0.666667			10:00~10:30	2	0.333333
	11:00~11:30	2	0			10:00~10:30	2	0.166667
	11:00~11:30	2	0			10:00~10:30	2	0.166667
	11:00~11:30	2	0.333333			10:00~10:30	2	1
	11:00~11:30	2	0.666667			10:00~10:30	2	0.166667
	11:00~11:30	2	0.666667			10:00~10:30	2	0.166667
	11:00~11:30	2	0			10:00~10:30	2	0.2
	11:00~11:30	2	0.25			10:00~10:30	2	0.4
	11:00~11:30	2	0.5			10:00~10:30	2	0.8
	11:00~11:30	2	0.75			10:00~10:30	2	0.6
	11:00~11:30	2	1			10:00~10:30	2	0.6
	11:00~11:30	2	1.5			10:00~10:30	2	0.4
	11:00~11:30	2	1			10:00~10:30	2	1
	11:00~11:30	2	1			10:00~10:30	2	0
	11:00~11:30	2	1			10:00~10:30	2	0
	11:00~11:30	2	0			10:00~10:30	2	0
	11:00~11:30	2	2			10:00~10:30	2	1
	11:00~11:30	2	1			10:00~10:30	2	0
	11:00~11:30	2	0			10:00~10:30	2	0
	11:00~11:30	2	0.5			10:00~10:30	2	1
	11:00~11:30	2	0			10:00~10:30	2	0
	11:00~11:30	2	0			10:00~10:30	2	0.5
	11:00~11:30	2	0.5			10:00~10:30	2	0
	11:00~11:30	2	1.5			10:00~10:30	2	2
	11:30~12:00	1	0.666667			10:00~10:30	3	0
	11:30~12:00	1	0.666667			10:00~10:30	3	0
	11:30~12:00	1	1			10:00~10:30	3	0
	11:30~12:00	1	0.166667			10:00~10:30	3	0
	11:30~12:00	1	1			10:00~10:30	3	0
	11:30~12:00	1	1.83333			10:00~10:30	3	0
	11:30~12:00	1	0.166667			10:00~10:30	3	0
	11:30~12:00	1	0.5			10:00~10:30	3	1
	11:30~12:00	1	0.666667			10:00~10:30	3	0
	11:30~12:00	1	0.166667			10:00~10:30	3	0
	11:30~12:00	1	0.5			10:00~10:30	3	2
	11:30~12:00	1	0.5			10:00~10:30	3	0
	11:30~12:00	1	0			10:00~10:30	3	1
	11:30~12:00	1	0			10:00~10:30	3	0
	11:30~12:00	1	0			10:00~10:30	3	0
	11:30~12:00	1	0			10:00~10:30	3	1
	11:30~12:00	1	0			10:00~10:30	3	0
	11:30~12:00	1	1			10:00~10:30	3	0
	11:30~12:00	1	0			10:00~10:30	3	0
	11:30~12:00	1	0			10:00~10:30	3	1
	11:30~12:00	1	0			10:00~10:30	3	0
	11:30~12:00	1	0			10:00~10:30	3	1
	11:30~12:00	1	1			10:00~10:30	3	0
	11:30~12:00	1	0			10:00~10:30	3	2
	11:30~12:00	1	0.2			10:00~10:30	3	0
	11:30~12:00	1	0.4			10:00~10:30	3	2
	11:30~12:00	1	0.8			10:00~10:30	3	1
	11:30~12:00	1	0.2			10:00~10:30	3	1
	11:30~12:00	1	0.8			10:00~10:30	3	1
	11:30~12:00	1	0.8			10:00~10:30	3	1
	11:30~12:00	1	0			10:00~10:30	3	0
	11:30~12:00	1	0.2			10:00~10:30	3	1
	11:30~12:00	1	0.2			10:00~10:30	3	0
	11:30~12:00	1	0.4			10:00~10:30	3	2
	11:30~12:00	1	0.2			10:00~10:30	3	0
	11:30~12:00	1	0			10:00~10:30	3	0
	11:30~12:00	1	0.142857			10:00~10:30	3	0
	11:30~12:00	1	0.428571			10:00~10:30	3	0
	11:30~12:00	1	0.142857			10:00~10:30	3	0
	11:30~12:00	1	0.285714			10:00~10:30	3	0
	11:30~12:00	1	0.857143			10:00~10:30	3	1
	11:30~12:00	1	1			10:00~10:30	3	0
	11:30~12:00	1	0.166667			10:00~10:30	3	0.5
	11:30~12:00	1	0.166667			10:00~10:30	3	0
	11:30~12:00	1	0.5			10:00~10:30	3	0
	11:30~12:00	1	0.333333			10:00~10:30	3	0
	11:30~12:00	1	0.5			10:00~10:30	3	1
	11:30~12:00	1	0.5			10:00~10:30	3	0
	11:30~12:00	2	1			10:00~10:30	3	0.333333
	11:30~12:00	2	1			10:00~10:30	3	0.5
	11:30~12:00	2	0			10:00~10:30	3	0.5
	11:30~12:00	2	0			10:00~10:30	3	0
	11:30~12:00	2	0			10:00~10:30	3	0
	11:30~12:00	2	0			10:00~10:30	3	0
	11:30~12:00	2	0			10:00~10:30	3	0
	11:30~12:00	2	0			10:00~10:30	3	0
	11:30~12:00	2	0			10:00~10:30	3	0.5
	11:30~12:00	2	0			10:00~10:30	3	0.5
	11:30~12:00	2	0			10:00~10:30	3	0.5
	11:30~12:00	2	1			10:00~10:30	3	0.5
	11:30~12:00	2	0			10:30~11:00	1	0.5
	11:30~12:00	2	0.2			10:30~11:00	1	0.5
	11:30~12:00	2	1.4			10:30~11:00	1	0.5
	11:30~12:00	2	0.6			10:30~11:00	1	0.5
	11:30~12:00	2	0			10:30~11:00	1	0.5
	11:30~12:00	2	1			10:30~11:00	1	0.5
	11:30~12:00	2	0			10:30~11:00	1	0.2
	11:30~12:00	2	1			10:30~11:00	1	0
	11:30~12:00	2	0.428571			10:30~11:00	1	0.6
	11:30~12:00	2	0.5			10:30~11:00	1	0.4
	11:30~12:00	2	0.5			10:30~11:00	1	0.6
	11:30~12:00	2	0			10:30~11:00	1	0.2
	11:30~12:00	2	0			10:30~11:00	1	1
	11:30~12:00	2	0			10:30~11:00	1	0
	11:30~12:00	2	0			10:30~11:00	1	1
	11:30~12:00	2	0			10:30~11:00	1	1
	11:30~12:00	2	0			10:30~11:00	1	0
	11:30~12:00	2	1			10:30~11:00	1	1
	11:30~12:00	2	0.75			10:30~11:00	1	1.66667
	11:30~12:00	2	0			10:30~11:00	1	0.666667
	11:30~12:00	2	0.5			10:30~11:00	1	0.333333
	11:30~12:00	2	0.25			10:30~11:00	1	1.33333
	11:30~12:00	2	0.5			10:30~11:00	1	1.33333
	11:30~12:00	2	0.75			10:30~11:00	1	0.333333
	11:30~12:00	2	0			10:30~11:00	1	0
	11:30~12:00	2	0			10:30~11:00	1	0.75
	11:30~12:00	2	1			10:30~11:00	1	0.5
	11:30~12:00	2	1			10:30~11:00	1	0.75
	11:30~12:00	2	1			10:30~11:00	1	0
	11:30~12:00	2	1			10:30~11:00	1	0.25
	11:30~12:00	2	0			10:30~11:00	1	0.285714
	11:30~12:00	2	0			10:30~11:00	1	0.142857
	11:30~12:00	2	0			10:30~11:00	1	0.285714
	11:30~12:00	2	0.5			10:30~11:00	1	0.428571
	11:30~12:00	2	0			10:30~11:00	1	0.571429
	11:30~12:00	2	1			10:30~11:00	1	1.42857
						10:30~11:00	1	0
						10:30~11:00	1	0
						10:30~11:00	1	0
						10:30~11:00	1	1
						10:30~11:00	1	0.5
						10:30~11:00	1	0.5
						10:30~11:00	1	0
						10:30~11:00	1	0.333333
						10:30~11:00	1	0.333333
						10:30~11:00	1	0.666667
						10:30~11:00	1	0.333333
						10:30~11:00	1	0
						10:30~11:00	1	0.166667
						10:30~11:00	1	1.16667
						10:30~11:00	1	0.5
						10:30~11:00	1	0.333333
						10:30~11:00	1	0.5
						10:30~11:00	1	0.666667
						10:30~11:00	1	0.2
						10:30~11:00	1	0.2
						10:30~11:00	1	0.2
						10:30~11:00	1	0.8
						10:30~11:00	1	1.6
						10:30~11:00	1	1.8
						10:30~11:00	2	0
						10:30~11:00	2	1
						10:30~11:00	2	1
						10:30~11:00	2	0.5
						10:30~11:00	2	0
						10:30~11:00	2	0
						10:30~11:00	2	0
						10:30~11:00	2	0
						10:30~11:00	2	0
						10:30~11:00	2	0
						10:30~11:00	2	0.5
						10:30~11:00	2	0.5
						10:30~11:00	2	0.6
						10:30~11:00	2	0.6
						10:30~11:00	2	1
						10:30~11:00	2	0.2
						10:30~11:00	2	0
						10:30~11:00	2	0.6
						10:30~11:00	2	0.333333
						10:30~11:00	2	0.333333
						10:30~11:00	2	1.33333
						10:30~11:00	2	0.333333
						10:30~11:00	2	1.33333
						10:30~11:00	2	0.333333
						10:30~11:00	2	1
						10:30~11:00	2	0
						10:30~11:00	2	0.333333
						10:30~11:00	2	0
						10:30~11:00	2	0.666667
						10:30~11:00	2	0.333333
						10:30~11:00	2	0
						10:30~11:00	2	0
						10:30~11:00	2	0
						10:30~11:00	2	0
						10:30~11:00	2	0
						10:30~11:00	2	0
						10:30~11:00	2	0.5
						10:30~11:00	2	0.5
						10:30~11:00	2	0.166667
						10:30~11:00	2	0.833333
						10:30~11:00	2	0.666667
						10:30~11:00	2	1.66667
						10:30~11:00	2	0.2
						10:30~11:00	2	1.2
						10:30~11:00	2	1
						10:30~11:00	2	1.4
						10:30~11:00	2	0.2
						10:30~11:00	2	0.4
						10:30~11:00	2	0
						10:30~11:00	2	0
						10:30~11:00	2	2
						10:30~11:00	2	0
						10:30~11:00	2	1
						10:30~11:00	2	0
						10:30~11:00	2	0
						10:30~11:00	2	0.5
						10:30~11:00	2	1
						10:30~11:00	2	1
						10:30~11:00	2	1.5
						10:30~11:00	2	1.5
						10:30~11:00	3	0
						10:30~11:00	3	1
						10:30~11:00	3	0
						10:30~11:00	3	1
						10:30~11:00	3	0
						10:30~11:00	3	1
						10:30~11:00	3	1
						10:30~11:00	3	1
						10:30~11:00	3	1
						10:30~11:00	3	1
						10:30~11:00	3	1
						10:30~11:00	3	1
						10:30~11:00	3	1
						10:30~11:00	3	1
						10:30~11:00	3	1
						10:30~11:00	3	1
						10:30~11:00	3	1
						10:30~11:00	3	1
						10:30~11:00	3	0
						10:30~11:00	3	0
						10:30~11:00	3	2
						10:30~11:00	3	0
						10:30~11:00	3	0
						10:30~11:00	3	0
						10:30~11:00	3	1
						10:30~11:00	3	0
						10:30~11:00	3	0
						10:30~11:00	3	0
						10:30~11:00	3	0
						10:30~11:00	3	0
						10:30~11:00	3	0
						10:30~11:00	3	0
						10:30~11:00	3	0
						10:30~11:00	3	0
						10:30~11:00	3	0
						10:30~11:00	3	0
						10:30~11:00	3	0
						10:30~11:00	3	1
						10:30~11:00	3	0
						10:30~11:00	3	0
						10:30~11:00	3	2
						10:30~11:00	3	1
						10:30~11:00	3	0
						10:30~11:00	3	0
						10:30~11:00	3	0
						10:30~11:00	3	0
						10:30~11:00	3	1
						10:30~11:00	3	0
						10:30~11:00	3	0
						10:30~11:00	3	0.5
						10:30~11:00	3	0
						10:30~11:00	3	0
						10:30~11:00	3	0
						10:30~11:00	3	1
						10:30~11:00	3	0
						10:30~11:00	3	0.5
						10:30~11:00	3	1
						10:30~11:00	3	1
						10:30~11:00	3	1.5
						10:30~11:00	3	1
						11:00~11:30	1	1
						11:00~11:30	1	1
						11:00~11:30	1	0.5
						11:00~11:30	1	0.5
						11:00~11:30	1	0
						11:00~11:30	1	0.5
						11:00~11:30	1	0.2
						11:00~11:30	1	0.2
						11:00~11:30	1	0.2
						11:00~11:30	1	0.2
						11:00~11:30	1	1.4
						11:00~11:30	1	0.2
						11:00~11:30	1	0
						11:00~11:30	1	1
						11:00~11:30	1	1
						11:00~11:30	1	0
						11:00~11:30	1	0
						11:00~11:30	1	1
						11:00~11:30	1	0.666667
						11:00~11:30	1	1.33333
						11:00~11:30	1	0.333333
						11:00~11:30	1	0.333333
						11:00~11:30	1	0.666667
						11:00~11:30	1	0.333333
						11:00~11:30	1	0
						11:00~11:30	1	1
						11:00~11:30	1	0.5
						11:00~11:30	1	0.25
						11:00~11:30	1	0.25
						11:00~11:30	1	1
						11:00~11:30	1	0
						11:00~11:30	1	0.428571
						11:00~11:30	1	1.14286
						11:00~11:30	1	0.142857
						11:00~11:30	1	1.14286
						11:00~11:30	1	0.714286
						11:00~11:30	1	0
						11:00~11:30	1	0
						11:00~11:30	1	0.5
						11:00~11:30	1	0.5
						11:00~11:30	1	1.5
						11:00~11:30	1	0.5
						11:00~11:30	1	0
						11:00~11:30	1	0.666667
						11:00~11:30	1	0.666667
						11:00~11:30	1	0
						11:00~11:30	1	0.333333
						11:00~11:30	1	0.333333
						11:00~11:30	1	0.833333
						11:00~11:30	1	1
						11:00~11:30	1	0.5
						11:00~11:30	1	0.833333
						11:00~11:30	1	1.33333
						11:00~11:30	1	1.5
						11:00~11:30	1	0.4
						11:00~11:30	1	0.2
						11:00~11:30	1	0.8
						11:00~11:30	1	0.4
						11:00~11:30	1	0.6
						11:00~11:30	1	1.2
						11:00~11:30	2	0
						11:00~11:30	2	0.5
						11:00~11:30	2	0
						11:00~11:30	2	0.5
						11:00~11:30	2	0
						11:00~11:30	2	0
						11:00~11:30	2	0
						11:00~11:30	2	0
						11:00~11:30	2	0.5
						11:00~11:30	2	0.5
						11:00~11:30	2	0.5
						11:00~11:30	2	0
						11:00~11:30	2	0.6
						11:00~11:30	2	0.4
						11:00~11:30	2	0.2
						11:00~11:30	2	1.6
						11:00~11:30	2	1.2
						11:00~11:30	2	0.6
						11:00~11:30	2	0.333333
						11:00~11:30	2	0.333333
						11:00~11:30	2	1
						11:00~11:30	2	0.333333
						11:00~11:30	2	0.666667
						11:00~11:30	2	0.666667
						11:00~11:30	2	1
						11:00~11:30	2	0.666667
						11:00~11:30	2	0.333333
						11:00~11:30	2	0
						11:00~11:30	2	0.333333
						11:00~11:30	2	0.333333
						11:00~11:30	2	0
						11:00~11:30	2	0
						11:00~11:30	2	0
						11:00~11:30	2	0
						11:00~11:30	2	0
						11:00~11:30	2	0
						11:00~11:30	2	0.166667
						11:00~11:30	2	0.5
						11:00~11:30	2	0.166667
						11:00~11:30	2	0.333333
						11:00~11:30	2	0.666667
						11:00~11:30	2	0.5
						11:00~11:30	2	0.2
						11:00~11:30	2	0
						11:00~11:30	2	0.4
						11:00~11:30	2	0.6
						11:00~11:30	2	0.4
						11:00~11:30	2	0.8
						11:00~11:30	2	0
						11:00~11:30	2	1
						11:00~11:30	2	0
						11:00~11:30	2	0
						11:00~11:30	2	0
						11:00~11:30	2	0
						11:00~11:30	2	0
						11:00~11:30	2	0.5
						11:00~11:30	2	0
						11:00~11:30	2	1
						11:00~11:30	2	0.5
						11:00~11:30	2	1
						11:00~11:30	3	0
						11:00~11:30	3	0
						11:00~11:30	3	0
						11:00~11:30	3	0
						11:00~11:30	3	0
						11:00~11:30	3	0
						11:00~11:30	3	0
						11:00~11:30	3	2
						11:00~11:30	3	0
						11:00~11:30	3	0
						11:00~11:30	3	0
						11:00~11:30	3	0
						11:00~11:30	3	0
						11:00~11:30	3	0
						11:00~11:30	3	0
						11:00~11:30	3	1
						11:00~11:30	3	1
						11:00~11:30	3	1
						11:00~11:30	3	0
						11:00~11:30	3	0
						11:00~11:30	3	0
						11:00~11:30	3	0
						11:00~11:30	3	1
						11:00~11:30	3	0
						11:00~11:30	3	0
						11:00~11:30	3	0
						11:00~11:30	3	0
						11:00~11:30	3	0
						11:00~11:30	3	1
						11:00~11:30	3	0
						11:00~11:30	3	0
						11:00~11:30	3	0
						11:00~11:30	3	0
						11:00~11:30	3	1
						11:00~11:30	3	2
						11:00~11:30	3	0
						11:00~11:30	3	1
						11:00~11:30	3	0
						11:00~11:30	3	2
						11:00~11:30	3	0
						11:00~11:30	3	0
						11:00~11:30	3	1
						11:00~11:30	3	0
						11:00~11:30	3	0
						11:00~11:30	3	0
						11:00~11:30	3	0
						11:00~11:30	3	0
						11:00~11:30	3	1
						11:00~11:30	3	0
						11:00~11:30	3	0.5
						11:00~11:30	3	0
						11:00~11:30	3	1
						11:00~11:30	3	0
						11:00~11:30	3	0
						11:00~11:30	3	0.5
						11:00~11:30	3	0.5
						11:00~11:30	3	0
						11:00~11:30	3	0
						11:00~11:30	3	0.5
						11:00~11:30	3	0.5
						11:30~12:00	1	0
						11:30~12:00	1	0
						11:30~12:00	1	0
						11:30~12:00	1	2
						11:30~12:00	1	0.5
						11:30~12:00	1	0.5
						11:30~12:00	1	0.4
						11:30~12:00	1	0.2
						11:30~12:00	1	0
						11:30~12:00	1	0.6
						11:30~12:00	1	0.2
						11:30~12:00	1	0.6
						11:30~12:00	1	0
						11:30~12:00	1	0
						11:30~12:00	1	1
						11:30~12:00	1	0
						11:30~12:00	1	1
						11:30~12:00	1	0
						11:30~12:00	1	0.666667
						11:30~12:00	1	1
						11:30~12:00	1	0.333333
						11:30~12:00	1	0.666667
						11:30~12:00	1	0.666667
						11:30~12:00	1	0.666667
						11:30~12:00	1	1.25
						11:30~12:00	1	0.5
						11:30~12:00	1	0.5
						11:30~12:00	1	0.25
						11:30~12:00	1	0
						11:30~12:00	1	1
						11:30~12:00	1	0.285714
						11:30~12:00	1	0.285714
						11:30~12:00	1	0.142857
						11:30~12:00	1	1.28571
						11:30~12:00	1	0
						11:30~12:00	1	0.857143
						11:30~12:00	1	0
						11:30~12:00	1	0
						11:30~12:00	1	0
						11:30~12:00	1	0
						11:30~12:00	1	0
						11:30~12:00	1	0.5
						11:30~12:00	1	0.666667
						11:30~12:00	1	0
						11:30~12:00	1	0.333333
						11:30~12:00	1	0.333333
						11:30~12:00	1	0.333333
						11:30~12:00	1	0
						11:30~12:00	1	0.666667
						11:30~12:00	1	0.166667
						11:30~12:00	1	0.833333
						11:30~12:00	1	0.333333
						11:30~12:00	1	0.333333
						11:30~12:00	1	1.16667
						11:30~12:00	1	0
						11:30~12:00	1	0.4
						11:30~12:00	1	0.4
						11:30~12:00	1	0.4
						11:30~12:00	1	0.4
						11:30~12:00	1	1.2
						11:30~12:00	2	0
						11:30~12:00	2	0
						11:30~12:00	2	0.5
						11:30~12:00	2	0.5
						11:30~12:00	2	0
						11:30~12:00	2	0
						11:30~12:00	2	1
						11:30~12:00	2	0
						11:30~12:00	2	0
						11:30~12:00	2	2.5
						11:30~12:00	2	0
						11:30~12:00	2	1
						11:30~12:00	2	0
						11:30~12:00	2	0.4
						11:30~12:00	2	0.4
						11:30~12:00	2	1
						11:30~12:00	2	0.8
						11:30~12:00	2	0.4
						11:30~12:00	2	0.666667
						11:30~12:00	2	0.333333
						11:30~12:00	2	0
						11:30~12:00	2	0.666667
						11:30~12:00	2	0.666667
						11:30~12:00	2	2.33333
						11:30~12:00	2	0.333333
						11:30~12:00	2	0
						11:30~12:00	2	0.333333
						11:30~12:00	2	0.666667
						11:30~12:00	2	0.333333
						11:30~12:00	2	0.333333
						11:30~12:00	2	0
						11:30~12:00	2	1
						11:30~12:00	2	0
						11:30~12:00	2	2
						11:30~12:00	2	0
						11:30~12:00	2	4
						11:30~12:00	2	0.166667
						11:30~12:00	2	0.166667
						11:30~12:00	2	0.333333
						11:30~12:00	2	0.5
						11:30~12:00	2	1
						11:30~12:00	2	0.333333
						11:30~12:00	2	0.4
						11:30~12:00	2	0.4
						11:30~12:00	2	0.8
						11:30~12:00	2	0.2
						11:30~12:00	2	1.2
						11:30~12:00	2	1
						11:30~12:00	2	0
						11:30~12:00	2	0
						11:30~12:00	2	0
						11:30~12:00	2	0
						11:30~12:00	2	2
						11:30~12:00	2	1
						11:30~12:00	2	0.5
						11:30~12:00	2	0
						11:30~12:00	2	0
						11:30~12:00	2	1
						11:30~12:00	2	0.5
						11:30~12:00	2	2
						11:30~12:00	3	0
						11:30~12:00	3	0
						11:30~12:00	3	0
						11:30~12:00	3	1
						11:30~12:00	3	0
						11:30~12:00	3	0
						11:30~12:00	3	0
						11:30~12:00	3	0
						11:30~12:00	3	0
						11:30~12:00	3	0
						11:30~12:00	3	0
						11:30~12:00	3	0
						11:30~12:00	3	0
						11:30~12:00	3	0
						11:30~12:00	3	1
						11:30~12:00	3	0
						11:30~12:00	3	1
						11:30~12:00	3	1
						11:30~12:00	3	1
						11:30~12:00	3	0
						11:30~12:00	3	0
						11:30~12:00	3	1
						11:30~12:00	3	0
						11:30~12:00	3	0
						11:30~12:00	3	0
						11:30~12:00	3	0
						11:30~12:00	3	0
						11:30~12:00	3	0
						11:30~12:00	3	0
						11:30~12:00	3	0
						11:30~12:00	3	0
						11:30~12:00	3	0
						11:30~12:00	3	0
						11:30~12:00	3	0
						11:30~12:00	3	0
						11:30~12:00	3	2
						11:30~12:00	3	0
						11:30~12:00	3	0
						11:30~12:00	3	0
						11:30~12:00	3	0
						11:30~12:00	3	0
						11:30~12:00	3	0
						11:30~12:00	3	0.5
						11:30~12:00	3	1
						11:30~12:00	3	0
						11:30~12:00	3	0
						11:30~12:00	3	0
						11:30~12:00	3	0
						11:30~12:00	3	0
						11:30~12:00	3	0
						11:30~12:00	3	0
						11:30~12:00	3	0
						11:30~12:00	3	0
						11:30~12:00	3	0.5
						11:30~12:00	3	0
						11:30~12:00	3	0.5
						11:30~12:00	3	0
						11:30~12:00	3	0
						11:30~12:00	3	1
						11:30~12:00	3	1
